# Supplementary material for: Inhibition of the de novo pyrimidine biosynthesis pathway limits ribosomal RNA transcription causing nucleolar stress in glioblastoma cells
Source: PLoS Genet. 2020 Nov 17;16(11):e1009117. doi: 10.1371/journal.pgen.1009117 (PMC7707548; doi:10.1371/journal.pgen.1009117)
Supplement: S1 Data — Tables including numerical values of the experiments represented in Fig 1. (XLSX) [file pgen.1009117.s009.xlsx]

## Sheet: Fig. 1A
	CAD Log2 RPKM					DHODH Log2 RPKM					UMPS Log2 RPKM
	Grade glioma					Grade glioma					Grade glioma
	II	III	IV-GBM			II	III	IV-GBM			II	III	IV-GBM
	10.0285	10.383	10.0737			7.3144	7.8973	6.8987			8.6008	8.4746	8.8521
	9.7034	10.1558	8.129			7.5593	7.463	7.4991			8.7489	8.5496	9.2508
	10.5611	10.4181	9.7967			7.2769	7.8652	7.5908			8.9015	9.1146	9.6948
	10.1701	9.99	10.1162			7.238	7.2848	7.8325			8.8938	8.5921	8.8311
	9.9243	9.565	11.4699			7.323	7.4971	7.2823			8.4486	8.9041	8.8947
	10.7149	9.6925	8.4858			7.566	7.3403	7.5294			8.9708	8.5447	9.2847
	8.7087	10.29	9.1597			6.4282	8.1964	7.462			7.7043	8.4406	9.3464
	9.7426	10.4804	10.7212			6.9401	7.7448	7.7799			8.631	8.6748	9.2009
	9.4446	10.3922	9.321			7.7412	7.5321	7.4258			8.9606	8.6591	9.2859
	10.2872	9.8327	10.4695			7.3956	7.431	7.0955			8.496	8.4483	8.6172
	10.4236	10.244	9.9788			7.009	7.641	7.0511			8.1053	8.7081	9.1772
	9.8837	10.9221	10.1682			7.5174	7.9894	7.9064			8.5649	8.8341	8.7366
	10.4464	9.2298	9.7349			6.9782	6.6141	7.659			8.1993	8.7897	9.367
	9.8661	9.638	10.0078			7.2965	6.9591	7.5693			8.5367	8.0548	8.1973
	9.3448	9.5027	9.9319			7.9235	6.7704	7.5141			8.6291	8.7837	9.0535
	9.8173	9.3892	8.8031			7.8807	8.0889	7.1439			8.2553	9.216	8.9119
	9.3651	10.3546	10.3806			7.5708	7.3977	7.6981			8.9184	8.7173	9.59545
	10.3116	9.3697	9.5963			7.3124	6.7972	7.7104			8.5786	8.2281	8.7935
	10.3589	8.729	10.1637			7.1998	8.5145	8.117			8.1407	8.6568	9.2883
	10.064	9.991	8.3394			7.2455	7.3799	7.6432			8.5712	7.917	9.2429
	9.2155	10.7939	10.0455			7.4148	7.0521	7.351			8.4178	8.3953	8.7283
	10.3996	10.432	8.9811			7.3408	6.7686	6.4158			8.4042	8.507	8.9893
	10.0171	9.6587	10.0558			7.7574	7.6632	7.9886			8.0921	8.4321	8.8668
	10.3286	10.1896	10.0194			7.4719	6.758	7.3434			8.694	8.1607	8.9968
	10.1929	10.4455	10.292			7.7716	7.5614	8.0013			8.6559	8.8881	9.2631
	9.8824	10.3312	9.7712			7.179	7.8932	8.1334			8.4845	8.6943	9.4012
	10.2786	9.3209	10.5188			7.4033	7.6337	7.6193			8.4007	8.8473	8.9893
	10.328	9.9395	10.0829			7.671	7.4678	7.9968			8.6028	8.4261	8.8745
	9.3336	10.5557	10.3595			8.3953	7.8207	7.2751			8.9643	8.6098	8.7719
	10.2907	10.3589	8.8444			7.7289	7.4376	7.5004			8.2801	8.4367	9.6121
	10.7247	9.989	10.6277			7.926	8.0966	7.1893			8.45	8.4144	9.0737
	10.1556	10.26	10.572			7.2609	7.5544	7.6415			8.528	8.7526	9.0883
	9.9086	9.3372	10.2972			7.7124	7.2355	7.1868			9.0687	8.593	9.0829
	10.676	10.1505	10.1368			7.7569	7.2316	7.5015			8.4389	8.8401	9.1228
	10.7768	10.1851	10.0881			7.3901	7.3143	7.9563			8.6905	8.2472	8.9268
	9.8815	10.2436	10.3866			7.9461	7.4612	7.6894			9.0006	9.1953	9.2685
	10.2074	10.9082	10.6476			7.4681	8.2808	7.273			7.9802	9.2133	9.3188
	10.6724	10.7847	10.012			7.4179	8.5296	7.4618			8.6278	9.1179	9.3108
	10.6035	10.4292	9.0009			8.34975	7.5254	7.9563			9.02485	8.5603	9.1903
	10.5533	10.0335	9.4262			7.9091	7.1557	7.4769			8.51	8.7035	8.5268
	9.8037	9.7673	11.0618			7.7074	7.0485	7.5709			8.7264	8.1013	9.0549
	9.9844	9.9723	8.9359			7.2436	7.7486	8.3819			8.7292	8.9789	9.2379
	10.1552	10.3375	10.1648			7.0727	7.8258	7.4084			8.2478	8.7057	9.0212
	10.2826	10.8049	10.4208			7.8788	7.8347	7.9992			8.3372	8.8466	8.5089
	10.3328	10.6806	9.5542			7.3247	7.4176	6.3881			8.7789	8.3675	9.4781
	10.0571	11.1296	10.0874			7.5653	6.9347	7.1858			8.8463	8.5902	8.8619
	9.4904	10.1185	10.4684			7.3765	7.1568	6.9244			8.4657	8.295	9.2087
	10.0486	10.2741	10.0473			6.9247	7.1543	7.1186			8.4634	8.6804	9.1963
	9.6474	10.5327	9.0524			7.2119	7.5687	7.0483			8.7061	8.4043	9.4304
	10.1725	10.4684	9.2861			6.3105	7.832	7.2036			8.3156	8.4084	9.0124
	10.5456	10.682	9.1248			7.2784	7.6036	6.583			8.5376	8.4034	7.556
	10.3594	10.4042	9.3173			7.8451	7.0443	7.8508			8.3282	8.9811	9.0291
	10.0907	9.6739	10.5572			8.2952	7.5227	7.0588			8.3037	9.0218	9.3356
	10.3346	9.9643	9.2391			7.5088	7.1049	8.0094			8.6803	8.3885	9.5285
	9.6035	9.8955	9.8135			7.2972	7.4508	7.152			8.2987	8.6738	9.3939
	9.9951	10.468	9.9182			7.8248	8.3386	7.8461			8.6106	9.3253	9.8981
	10.1109	10.3523	10.0314			7.6205	7.7263	6.7368			8.0667	9.0437	8.736
	10.3869	10.1422	9.587			7.5058	7.6642	7.764			7.3826	8.5517	9.6046
	10.0524	9.2723	9.6321			8.0128	7.2311	7.6653			7.739	7.9806	9.0217
	10.5298	9.6865	9.953			7.9105	7.10195	7.3801			8.5124	8.77705	9.566
	9.8686	10.9408	10.4173			7.871	7.9371	7.3648			8.5785	8.7116	8.7391
	9.7997	10.841	9.5367			7.7976	7.8821	7.6402			8.5166	8.8374	7.8016
	9.3484	10.899	10.6121			6.8514	8.1508	8.0014			7.6198	8.5062	8.7419
	10.2992	10.5426	9.9805			7.4613	7.1686	7.5041			8.8459	9.0045	9.4058
	8.8021	11.0316	9.5373			7.2365	7.7078	7.6726			8.6547	8.5672	9.8506
	10.3211	10.7215	9.6116			7.2255	7.4316	8.2224			8.59	9.0222	9.3672
	10.3307	9.4485	10.0971			7.1407	8.0743	7.5662			8.6446	8.8512	8.9921
	10.3356	10.2517	11.1885			7.0315	6.3406	7.6338			7.4162	8.787	9.2707
	10.2381	10.0242	10.3189			8.2671	7.6519	7.7664			8.8953	9.3795	9.2036
	10.7457	10.9391	10.4302			8.0368	8.1445	8.0707			8.8929	8.6388	8.6352
	10.3386	10.3835	10.6983			7.3077	7.5776	7.746			8.3195	8.5813	9.1275
	9.9837	10.196	10.3631			7.5837	6.8633	8.2438			8.7528	8.7136	9.5093
	10.3533	9.2908	9.7222			7.2834	7.4933	7.3745			8.5738	8.3121	8.8602
	9.59075	10.4269	9.9571			7.01255	7.7888	8.2238			8.0769	8.2805	9.5405
	9.7466	9.7747	9.9222			7.1223	7.6101	7.6809			8.3547	8.7106	9.1159
	9.9984	8.9525	10.3286			7.0356	7.0267	7.616			8.6026	8.6117	9.1699
	10.3027	9.4186	10.005			6.8025	7.4693	7.5741			8.4044	8.6553	8.477
	10.4398	9.8798	9.2926			7.4165	6.9128	7.5621			8.5026	8.0728	8.8666
	10.1103	9.9301	9.9771			7.0506	8.5138	6.9871			8.8148	8.6464	8.8996
	9.8413	9.9508	9.9593			7.3121	7.1045	7.6229			8.375	7.9951	9.2486
	9.3516	10.5009	10.4703			7.406	7.1709	7.7805			7.9022	8.7193	9.4539
	10.3042	10.154	9.7061			6.888	7.913	7.3018			8.2801	8.6674	9.0808
	9.6074	9.5443	11.2418			7.5254	7.0343	8.2716			8.2585	7.7359	8.8481
	10.0724	10.0052	10.5172			7.1699	6.9513	7.6341			8.4424	8.5505	8.5893
	9.0913	11.1823	10.7151			6.4535	6.9901	8.6265			7.3273	9.1832	9.3265
	11.0699	9.9035	10.0263			8.3012	7.663	7.4388			8.2801	8.9253	8.9558
	9.9476	10.3409	10.0118			7.4928	7.8562	7.9432			8.0032	8.6848	9.4388
	11.0121	9.7621	10.4099			8.017	6.9604	7.2051			7.664	7.947	8.0774
	10.1706	10.3254	11.4161			7.7685	7.545	7.9971			8.3123	8.5998	8.7297
	9.7457	10.037	10.7066			7.3915	7.5313	7.8987			8.1408	8.5795	9.1062
	10.2888	10.7971	10.3853			7.5361	7.7941	7.7097			8.4972	8.3723	9.0289
	10.1471	10.3219	10.5016			8.009	8.3233	8.3837			8.6545	8.9999	9.2495
	9.668	10.0112	9.0944			8.6782	7.4035	8.2975			9.304	9.1057	8.8611
	10.1486	10.323	10.7679			8.3647	7.6189	7.9088			8.9788	8.2946	8.8021
	9.8872	10.5256	9.1193			7.3418	8.5497	6.2765			8.2607	9.3116	9.1577
	10.1167	11.1835	9.4683			7.4119	7.7276	6.5776			8.8424	8.6473	9.1265
	9.861	10.8651	10.1521			7.5601	7.8437	7.9138			8.5663	8.7521	9.1067
	9.5257	10.8704	10.4151			6.9071	8.3734	6.704			7.7761	7.9701	8.6128
	9.5901	9.6083	9.2616			7.2533	7.2395	6.9978			8.1198	8.1439	8.5691
	9.9158	9.6349	10.9618			7.4293	7.1403	8.2158			8.5656	8.4076	8.9792
	10.5679	11.5718	10.033			7.3577	7.9023	6.89445			8.5007	8.7968	9.09975
	9.759	10.6585	10.3852			7.0832	7.8711	7.7203			7.9879	8.6389	8.9948
	9.8229	10.0478	10.7723			7.138	7.3774	8.2946			8.4151	8.6279	9.4253
	9.5936	9.8976	10.2012			7.2651	7.4006	7.7551			8.7564	8.6063	9.792
	10.2481	10.165	9.3981			7.2793	7.0394	8.1722			8.5092	8.521	9.1863
	9.249	11.0196	10.024			7.3901	7.8727	7.5371			8.5823	8.6233	9.1762
	9.8116	9.6203	9.9288			7.4598	7.6533	7.6918			8.4805	8.2682	9.0133
	9.9792	10.5873	10.0621			7.3088	7.5094	6.3102			8.6006	8.4729	8.5019
	10.4221	10.9009	9.7942			7.4886	8.1809	7.5103			8.4846	9.4518	9.1282
	9.5811	9.6511	8.5886			7.2096	7.7387	7.2292			8.2193	8.3038	9.2013
	8.2505	10.9295	10.232			7.0622	8.4758	7.5732			7.6862	8.9225	9.3548
	10.0238	9.6457	10.1126			7.5749	7.7081	7.7606			8.7309	8.5007	9.2769
	9.93	9.9241	10.2157			7.0488	7.377	7.7299			8.2609	8.5111	9.1357
	10.3382	8.9355	10.0388			7.9715	6.156	7.5244			8.2873	7.1617	8.8006
	9.2174	10.5188	8.8238			7.0661	7.6631	8.1259			7.9193	8.5411	8.973
	9.6522	9.8338	9.3814			7.2241	7.3601	7.5896			8.3835	8.3328	9.2518
	10.2041	9.9263	10.1499			6.9909	7.1974	7.8517			8.161	8.4007	8.8651
	10.3315	10.4709	9.1152			7.231	8.0664	6.4432			8.5703	8.6759	7.4512
	10.0254	10.3521	10.1278			7.3564	7.5909	8.4861			8.6962	8.6502	8.9215
	9.6936	9.6804	10.5915			7.12	8.3131	7.9085			8.3257	8.9101	9.1321
	9.6887	9.718	10.7047			6.8206	8.2475	7.3618			8.2823	8.7128	9.2467
	10.5582	9.6433	9.7162			7.9311	7.4342	6.7311			8.434	8.8965	8.3802
	9.3531	10.0597	10.6686			7.5747	7.9865	7.9019			8.5656	8.3169	8.8778
	9.8448	10.4294	8.9286			7.8673	7.6155	6.419			8.077	8.4437	7.6361
	10.2025	10.5721	9.6222			8.0111	7.446	8.0172			8.5444	9.0933	9.1881
	9.8515	10.6562	10.1885			7.1007	7.3446	7.7936			8.2692	7.9704	9.0853
	9.763	10.1643	10.6044			6.4933	7.1851	7.9994			8.3555	8.4181	9.3431
	10.2165	10.765	9.9961			8.0075	7.94	7.1453			8.3283	9.0396	9.068
	10.5425	10.5567	12.1686			7.2613	7.656	6.9618			8.5862	8.5659	8.3579
	10.5105	9.7146	8.3323			7.5834	7.8346	6.6141			8.589	9.7178	8.9896
	10.0337	9.9894	9.5981			7.3548	7.029	8.157			8.5912	8.3543	9.4194
	9.8175	9.5001	9.291			7.0585	7.2621	7.3385			7.9214	8.5182	8.6983
	9.3143	10.5317	10.4576			7.1656	7.6398	6.4044			7.9865	8.265	9.1514
	10.2766	9.7539	10.7719			7.2598	7.0899	7.9086			8.2672	8.8226	9.3573
	10.216	9.7982	10.5744			7.7299	7.0057	8.6363			8.2319	8.2148	9.7257
	9.5166	10.8915	9.8682			6.689	7.2936	7.4775			7.9588	8.8073	9.5217
	10.1663	8.8297	9.8906			7.0808	7.6851	8.1081			8.5913	8.1192	9.7088
	10.262	9.9185	9.9508			7.2578	6.9903	7.6679			8.6046	8.6074	9.0069
	9.3763	10.3201	10.1299			6.4141	7.3048	8.0321			7.5796	8.5445	8.9359
	9.3164	9.1469	7.6814			7.1433	6.9789	6.6678			7.6843	8.1804	9.8309
	9.2108	10.1753	9.921			6.4163	7.2953	7.0874			7.2852	8.6096	8.8878
	10.0211	9.1982	9.5656			7.2783	6.8756	7.3781			8.4783	7.7902	9.2412
	9.2628	10.1698	8.7875			6.3937	7.7391	6.2322			7.3059	8.5245	7.7334
	8.847	9.6745	9.7374			6.6568	6.8311	5.9452			7.3193	7.8786	8.3872
	9.4231	10.029	10.0584			6.6808	7.1056	8.4047			8.1139	8.5814	8.8108
	10.4673	10.718	9.5572			7.3867	7.4747	7.3137			8.4009	8.3831	8.8669
	9.9543	9.218	9.6397			7.4958	6.8656	7.2831			8.6612	7.8822	9.3861
	9.9915	10.6024	9.4331			7.4647	7.4186	7.6744			8.5806	8.389	8.8995
	9.2595	9.8383	10.3528			6.6591	6.9609	7.7154			7.5956	8.8082	9.0429
	9.5424	10.2902	8.9156			8.4525	8.0916	6.1853			8.5527	9.3761	8.5081
	9.0044	8.9836	10.3837			6.78	6.5817	7.8385			7.6572	7.2917	8.9422
	10.185	10.7238	9.0224			7.2685	7.9008	7.0855			8.066	8.9551	9.6031
	10.4493	9.6755	12.3485			6.9374	7.1969	7.357			8.4787	8.5278	9.5725
	9.7851	9.7921	10.3189			7.6818	7.3018	7.6488			8.6569	8.638	9.022
	9.593	9.2871	9.4052			7.5403	6.9896	7.2019			8.2692	8.3496	8.7027
	9.8458	9.989	9.8864			7.1986	7.4265	7.3629			8.0246	8.4968	8.5523
	10.375	9.6899	9.3889			8.0035	7.1542	6.8714			8.4028	8.296	8.9333
	10.611	9.8932	10.7196			7.4842	7.1147	6.8829			8.7242	8.3155	9.4196
	9.7422	10.3101	10.1573			7.0875	7.1758	7.4744			8.4943	8.6496	8.9233
	9.8009	10.4442	9.6307			7.2277	7.2075	7.1713			8.245	8.0592	8.721
	10.5921	10.6039	10.8728			7.1971	7.5211	7.6126			9.0536	8.5823	9.3711
	10.2504	9.8445	9.6353			7.2526	7.2649	7.7055			8.2277	8.1508	9.1299
	10.2067	9.5686	10.575			6.9546	6.4299	8.013			8.4311	7.8654	8.7803
	10.6874	10.7834	10.7382			7.8548	7.8397	7.3983			8.6082	9.008	9.0467
	10.6625	10.0111	10.5425			7.5753	7.4347	8.4397			8.7895	8.9274	9.1247
	10.3078	10.5988	10.4182			7.5623	7.6512	7.619			8.4728	8.6589	9.5977
	10.3034	9.778	10.4717			6.7016	7.164	7.7113			8.4699	8.4991	9.0616
	9.29	10.683	10.1206			7.0678	8.355	7.6607			8.2336	8.7715	9.2165
	10.0356	9.8283	10.4242			7.1584	8.1194	7.5357			8.4106	9.0115	9.1749
	9.988	9.807	9.6714			7.7986	8.0645	6.9676			8.3054	9.3776	8.7849
	9.8721	9.5834	9.6862			7.6197	7.8197	7.8601			7.9381	8.3211	9.1647
	9.0283	10.0426	9.8877			8.2371	8.5964	8.1543			8.1073	8.8774	8.9886
	10.2473	10.0175				7.602	8.0197				8.5343	8.6178
	10.0611	10.4747				8.0493	6.7591				8.7884	8.4162
	9.796	10.8609				7.794	7.4418				8.7441	8.1643
	9.4325	10.2552				7.5682	7.4226				8.7124	7.9292
	9.8215	10.2536				7.9722	8.167				8.7928	8.6269
	10.2828	10.2514				8.7277	7.3918				8.4354	8.1617
	9.7319	10.2107				7.5448	7.316				8.7329	8.6783
	10.2266	10.4707				7.6338	8.2207				8.7014	8.9265
	9.5142	10.9329				7.6139	8.4477				8.4337	9.2356
	9.8859	10.2724				6.6605	8.0126				8.3422	8.752
	10.1321	9.6529				7.4009	7.7361				8.3794	8.7789
	10.1604	10.682				7.6707	8.1444				8.6453	8.3681
	10.2447	10.0358				8.0508	7.0404				8.5702	8.207
	9.5416	10.0095				7.505	8.4124				8.5676	8.7547
	10.1197	10.2631				8.493	8.2178				9.0561	8.5397
	10.3254	10.7821				7.8829	7.4314				8.8269	8.2009
	10.5094	11.1377				7.8708	8.5072				8.3528	9.0854
	9.5271	10.229				7.2372	6.9773				8.4575	8.8097
	10.19	10.2218				7.3417	7.7082				8.3901	8.947
	9.8374	9.3807				7.1501	8.3008				8.7804	8.7153
	10.1189	8.8389				7.645	7.8292				8.6849	8.7218
	10.186	9.8026				7.3368	8.1762				8.3339	8.3138
	10.7403	10.2368				7.8079	7.8982				8.8477	8.7187
	9.3286	10.1816				7.3827	7.2211				8.6283	8.1278
	10.3083	9.5783				7.2171	7.5335				8.4985	8.5913
	9.0566	10.3313				7.0647	8.0824				7.5422	8.6086
	10.7763	10.4261				7.3224	7.5393				8.6193	8.8266
	10.4493	10.1589				7.5368	8.4334				8.7107	8.2049
	9.3993	10.5239				6.5895	8.2608				7.7211	8.3017
	9.6277	9.7977				7.6088	7.8643				8.7057	8.9155
	10.5541	10.106				7.8179	7.555				8.3103	8.6535
	10.375	10.2924				7.4864	7.8637				8.5275	8.6519
	9.4351	10.2183				7.4499	7.6383				8.5313	8.3241
	10.3537	10.4745				7.6673	8.1992				8.4657	8.4305
	10.4792	10.3154				7.2164	7.8091				8.7301	8.266
	9.882	10.2657				6.978	7.9296				8.3872	8.6863
	10.9006	10.4598				7.895	7.256				9.0881	8.57
	10.4954	10.3407				7.0955	7.6893				8.5083	8.2849
	10.3484	10.1011				7.1807	6.7023				8.2767	8.0051
	10.3695	10.4135				7.5357	7.5423				7.9652	8.506
	10.3488	10.2447				7.8911	7.8361				8.7416	8.6221
	10.3826	10.2968				7.1469	6.8325				8.35	8.3645
	10.5529	10.0333				7.9509	7.576				8.9347	8.5993
	9.3366	10.2666				6.7278	8.4109				7.8291	9.0701
	10.2941	9.8092				7.6464	7.2038				8.5969	8.3244
	9.8611	10.3378				7.5055	7.8972				8.3259	8.86
	9.7439	11.3467				8.1122	8.0209				9.0895	8.596
	9.2778	10.4139				8.1424	7.5808				8.5325	8.5285
	10.4579	10.1759				7.3675	7.3555				8.7037	8.7032
	10.1133	10.2824				7.1592	6.9843				8.4451	8.2497
	9.3974	10.6045				6.8363	8.7431				8.5233	8.3256
	10.1424	11.0666				7.4974	7.4395				8.4813	8.8529
	9.8582	10.0532				7.4602	7.2536				8.1148	8.5737
	10.471	10.5244				7.3723	8.6355				8.5778	8.3659
		11.4848					8.0589					8.5035
		9.7999					7.5108					8.5068
		10.1919					7.1267					8.4616
		10.243					7.7822					7.8648
		10.3803					6.9291					8.5203
		9.82					7.1705					8.668
		10.5642					8.0172					8.8487
		9.8521					8.2084					8.0937
		10.054					7.7594					8.6276
		9.9916					7.1761					9.1173
		10.621					7.5474					8.3129
		10.1622					8.5213					9.1177
		10.5321					8.0018					8.9943
		10.6077					7.5798					8.824
		9.7831					7.1488					8.5782
		9.8167					7.2519					8.8334
		10.2353					8.8164					8.7337
		10.4946					7.957					8.8095
		9.275					7.8976					8.7814
		10.4268					8.1635					8.7801
		10.3068					8.6846					8.6295
		9.9724					8.3212					7.921
		10.1529					7.804					8.379
average	10.0045	10.1683	9.97654		average	7.42646	7.58606	7.5235		average	8.42387	8.57951	9.04324
SD	0.45855	0.498839	0.680723		SD	0.434278	0.490682	0.518238		SD	0.365702	0.355363	0.406607
p-value vs gII		0.00023037	0.00023037		p-value vs gII		0.000208043	0.000208043		p-value vs gII		3.39382e-06	3.39382e-06
p-value vs gIII			0.000946635		p-value vs gIII			0.246208		p-value vs gIII			2.13408e-30

## Sheet: Fig 1E
	UMP (µg/g protein)		UDP (µg/g protein)		UTP (µg/g protein)		Uridine (µg/g protein)
	DMSO	Breq.	DMSO	Breq.	DMSO	Breq.	DMSO	Breq.
	766	258	3134	349	15142	1643	3.14	2.2
	976	330	3032	296	12986	1604	3.57	1.21
	792	308	3624	271	13893	1527	5.95	1.97
	1063	256	3725	306	14983	1571	4.14	1.92
average	899.25	288	3378.75	305.5	14251	1586.25	4.2	1.825
SD	143.716	36.9143	346.494	32.5218	1009.64	49.257	1.23647	0.427746
p-value		0.000172749		2.11551e-06		2.65942e-07		0.010959

## Sheet: Fig 1F
	UMP (µg/g protein)		UDP (µg/g protein)		UTP (µg/g protein)		Uridine (µg/g protein)
	DMSO	ML390	DMSO	ML390	DMSO	ML390	DMSO	ML390
	3366	2418	12055	3281	32296	10300	16.6	6.5
	2954	2714	12324	3917	43120	12423	12.4	2.1
	3322	2434	11309	3449	44477	10954	16.4	2.1
average	3214	2522	11896	3549	39964.3	11225.7	15.1333	3.56667
SD	1617.58	1268.3	5963.48	1794.79	20712.2	5682.6	7.81004	2.73542
p-value		0.0129794		2.01238e-05		0.00181585		0.004486

## Sheet: Fig 1G
	LN229 (Relative RNA levels)				GBM9 (Relative RNA levels)				SF188 (Relative RNA levels)
	DMSO	Breq.	Breq. + Uridine		DMSO	Breq.	Breq. + Uridine		DMSO	Breq.	Breq. + Uridine
	1	0.48	0.8		1	0.26	1.94		1	0.51	1.35
	1	0.41	0.64		1	0.29	1.44		1	0.63	1.48
	1	0.23	0.31		1	0.21	0.8		1	0.33	0.83
	1	0.31	0.41		1	0.19	0.69		1	0.49	0.72
	1	0.35	1.24		1	0.39	1.15		1	0.29
	1	0.33	1.04		1	0.29	0.95		1	0.43
	1	0.6	1.03		1	0.09			1	0.18
	1	0.74	1.37		1	0.11			1	0.16
	1	0.64	1.65		1	0.14
	1	0.54	1.46		1	0.14
average	1	0.463	0.995		1	0.211	1.16167		1	0.3775	1.095
SD	0	0.164658	0.450265		0	0.0956208	0.465077		0	0.166025	0.375988
p-value vs DMSO		5.54504e-09	0.972374			9.36231e-16	0.278937			4.49113e-08	0.468628
p-value vs Breq.			0.00250591				1.69578e-05				0.000820425

## Sheet: Fig 1H
	LN229 (Relative RNA levels)				GBM9 (Relative RNA levels)				SF188 (Relative RNA levels)
	DMSO	ML390	ML390 + Uridine		DMSO	ML390	ML390 + Uridine		DMSO	ML390	ML390 + Uridine
	1	0.408121	0.728321		1	0.336203	0.690537		1	0.452733	0.608985
	1	0.506604	0.85564		1	0.352699	0.835568		1	0.564469	0.740466
	1	0.34688	1.03484		1	0.293502	0.369217		1	0.452733	0.608985
	1	0.576644	1.02197		1	0.268349	0.317714		1	0.564469	0.740466
									1	0.426974	0.720349
									1	0.533154	0.727923
average	1	0.459562	0.910191		1	0.312688	0.553259		1	0.499089	0.691196
SD	0	0.102086	0.146154		0	0.0386776	0.250264		0	0.0619805	0.0641423
p-value vs DMSO		4.17792e-05	0.265096			3.30793e-08	0.011782			2.37205e-09	3.44098e-07
p-value vs ML390			0.0023212				0.106173				0.000359877

## Sheet: Fig 1I
	LN229 (Relative RNA levels)				GBM9 (Relative RNA levels)				SF188 (Relative RNA levels)
	DMSO	Breq.	Breq. + Uridine		DMSO	Breq.	Breq. + Uridine		DMSO	Breq.	Breq. + Uridine
	1	1.1	1.12		1	0.977	0.919		1	1.146	1.074
	1	1.2	0.99		1	0.896	0.947		1	1.183	1.201
	1	1.34	0.99		1	1.37671	1.29817		1	1.15672	0.955856
	1	1.21	0.9		1	1.23446	1.24377		1	1.08352	0.940873
	1	1.22	1.08		1	1.02615	0.905371
	1	1.32	1.08		1	0.93609	0.835685
average	1	1.23167	1.02667		1	1.0744	1.02483		1	1.14231	1.04293
SD	0	0.0877306	0.0814043		0	0.189622	0.19491		0	0.0421617	0.121036
p-value vs DMSO		7.17896e-05	0.440968			0.35916	0.761399			0.000515197	0.504687
p-value vs Breq.			0.00184113				0.664737				0.171941

## Sheet: Fig 1J
	LN229 (Relative RNA levels)				GBM9 (Relative RNA levels)				SF188 (Relative RNA levels)
	DMSO	ML390	ML390 + Uridine		DMSO	ML390	ML390 + Uridine		DMSO	ML390	ML390 + Uridine
	1	1.35432	1.35718		1	1.08164	1.21822		1	1.10886	0.997729
	1	1.18674	1.18046		1	1.01771	1.00787		1	1.08007	1.00947
	1	1.24578	0.894071		1	1.11226	0.596637		1	1.06654	0.785931
	1	1.01498	0.863637		1	1.0674	0.70142		1	0.944633	0.762446
									1	1.4436	1.75433
									1	1.27962	1.34749
average	1	1.20045	1.07384		1	1.06975	0.881035		1	1.15389	1.10957
SD	0	0.141794	0.236752		0	0.0394217	0.284559		0	0.178121	0.379497
p-value vs DMSO		0.0300611	0.555737			0.0122381	0.435106			0.0604051	0.49559
p-value vs ML390			0.394216				0.435106				0.49559
