# Supplementary material for: Inhibition of the de novo pyrimidine biosynthesis pathway limits ribosomal RNA transcription causing nucleolar stress in glioblastoma cells
Source: PLoS Genet. 2020 Nov 17;16(11):e1009117. doi: 10.1371/journal.pgen.1009117 (PMC7707548; doi:10.1371/journal.pgen.1009117)
Supplement: S2 Data — Tables including numerical values of the experiments represented in Fig 2. (XLSX) [file pgen.1009117.s010.xlsx]

## Sheet: Fig 2A
		Relative proliferation
		Astrocytes	LN229	GBM9	SF188
	DMSO	1	1	1	1
Brequinar	0.01 µM	1.02627	0.9744	1.05864	1.05753
	0.1 µM	1.01126	0.0528174	0.685206	0.204391
	1 µM	0.617261	0.0367809	0.0352773	0.161998

## Sheet: Fig 2B
	Relative proliferation						Relative proliferation								Relative proliferation
	LN229						GBM9								SF188
	DMSO		Brequinar				DMSO			Brequinar					DMSO			Brequinar
Uridine	0 μM	100 μM	0 μM	100 μM		Uridine	0 μM	10 μM	25 μM	0 μM	10 μM	25 μM		Uridine	0 μM	10 μM	25 μM	0 μM	10 μM	25 μM
	1	0.7	0.17	0.57			1	1.07	0.93	0.24	0.51	0.84			1	0.9	0.99	0.23	0.5	0.77
	1	0.75	0.2	0.71			1	0.89	0.84	0.24	0.55	0.79			1	0.98	1.09	0.24	0.6	0.84
	1	0.93	0.33	0.76			1	0.97	0.92	0.28	0.52	0.77			1	1.09	1.01	0.2	0.42	0.76
	1	1.12	0.4	0.93			1	0.83	0.86	0.25	0.56	0.67			1	0.86	0.86	0.18	0.4	0.66
average	1	0.875	0.275	0.7425		average	1	0.94	0.8875	0.2525	0.535	0.7675		average	1	0.9575	0.9875	0.2125	0.48	0.7575
SD	0.516398	0.190875	0.108474	0.148633		SD	0	0.103923	0.0442531	0.0189297	0.0238048	0.0713559		SD	0	0.101448	0.0953502	0.0275379	0.0909212	0.0741058
p-value vs DMSO 0 μM		0.23819	1.0849e-05	0.0133866		p-value vs DMSO 0 μM		0.292121	0.00225576	2.77474e-10	1.87895e-08	0.000622661		p-value vs DMSO 0 μM		0.434205	0.801943	1.91916e-09	2.67886e-05	0.000608505

## Sheet: Fig 2D
	Relative proliferation
	LN229
	DMSO	TMZ-100	Breq. 0.1	TMZ-100 + Breq. 0.1	DMSO	TMZ-50	Breq. 0.1	TMZ-50 + Breq. 0.1	DMSO	TMZ-10	Breq. 0.1	TMZ-10 + Breq. 0.1
	1	0.288526	0.401012	0.117548	1	0.264645	0.374872	0.13335	1	0.353454	0.454263	0.309272
	1	0.357279	0.344565	0.189447	1	0.381807	0.356823	0.224856	1	0.634366	0.345915	0.367324
	1	0.622924	0.523256	0.439369	1	0.615324	0.463665	0.439968	1	0.789976	0.476531	0.547335
	1	0.39708			1	0.383216			1	0.544227
average	1	0.416452	0.422944	0.248788	1	0.411248	0.398453	0.266058	1	0.580506	0.42557	0.407977
SD	0	0.144767	0.0913422	0.168918	0	0.14696	0.0571915	0.157407	0	0.182252	0.0698757	0.124129
p-value vs DMSO		0.000194943	4.66324e-05	0.000253759		0.000201724	3.79132e-06	0.000202472		0.00367865	1.28161e-05	0.000181692

## Sheet: Fig 2E
	Relative proliferation
	GBM9
	DMSO	TMZ-100	Breq. 0.5	TMZ-100 + Breq. 0.5	DMSO	TMZ-50	Breq. 0.5	TMZ-50 + Breq. 0.5	DMSO	TMZ-10	Breq. 0.5	TMZ-10 + Breq. 0.5
	1	0.211882	0.17136	0.0961538	1	0.284507	0.164437	0.258803	1	0.836301	0.181164	0.15137
	1	0.0806799	0.16136	0.0348537	1	0.098087	0.164591	0.036922	1	0.854408	0.167409	0.100178
	1	0.261725	0.18928	0.127303	1	0.338063	0.212855	0.429883	1	0.63485	0.148446	0.123196
	1	0.534369	0.345487	0.296772	1	0.583333	0.345943	0.287007	1	0.837051	0.305771	0.282493
	1	0.267479			1	0.265947			1	0.76087
average	1	0.271227	0.216872	0.138771	1	0.313987	0.221957	0.253154	1	0.784696	0.200698	0.164309
SD	0	0.165211	0.0865181	0.112117	0	0.175297	0.0857414	0.162447	0	0.0912214	0.0713217	0.0815229
p-value vs DMSO		9.40325e-06	1.58831e-07	4.9137e-07		2.27717e-05	1.56111e-07	1.58039e-05		0.000748335	3.62431e-08	6.72184e-08

## Sheet: Fig 2I
	Relative proliferation
	SF188
	TMZ-sensitive		TMZ-resistant
100 µM TMZ	-	+	-	+
	1	0.319	0.66745	0.384
	1	0.465	0.491162	0.392
	1	0.221	0.552376	0.44
	1	0.339	0.705556	0.409
	1	0.485	0.523179	0.417
	1	0.231	0.614946	0.423
	1	0.194	0.343677	0.292
	1	0.225	0.327446	0.27
average	1	0.309875	0.528224	0.378375
SD	0	0.11365	0.13872	0.0628398
p-value vs DMSO		8.37964e-11	1.50759e-07	1.09084e-13

## Sheet: Fig 2J
	Relative proliferation
	SF188
	TMZ sensitive								TMZ resistant
	DMSO	TMZ-100	Breq. 0.5	TMZ + Breq. 0.5	DMSO	TMZ-100	Breq. 0.5	TMZ + Breq. 0.5	DMSO	TMZ-100	Breq. 0.5	TMZ + Breq. 0.5	DMSO	TMZ-100	Breq. 0.5	TMZ + Breq. 0.5
	1	0.319	0.241	0.15	1	0.482	0.997	0.419	1	0.576	0.229	0.219	1	0.736	1.105	0.672
	1	0.465	0.326	0.234	1	0.493	0.832	0.543	1	0.798	0.551	0.494	1	0.931	1.127	0.966
	1	0.221	0.203	0.114	1	0.243	0.617	0.254	1	0.797	0.269	0.274	1	0.616	0.601	0.505
	1	0.339	0.274	0.157					1	0.58	0.237	0.237
	1	0.485	0.274	0.218					1	0.796	0.522	0.487
	1	0.231	0.218	0.107					1	0.689	0.284	0.238
	1	0.194	0.114	0.066					1	0.851	0.298	0.298
	1	0.225	0.128	0.08					1	0.823	0.292	0.266
average	1	0.309875	0.22225	0.14075	1	0.406	0.815333	0.405333	1	0.73875	0.33525	0.314125	1	0.761	0.944333	0.714333
SD	0	0.11365	0.0731549	0.0611152	0	0.141269	0.190547	0.144984	0	0.109573	0.126852	0.111624	0	0.158981	0.297539	0.233397
p-value vs DMSO		8.37964e-11	4.0388e-14	8.42734e-16		0.00188906	0.168532	0.00207395		9.4146e-06	5.95961e-10	7.1515e-11		0.0598065	0.762137	0.101349

## Sheet: Fig 2L
		LN229
		DMSO	DMSO + Uridine	Brequinar	Brequinar + Uridine	ML390	ML390 + Uridine	TMZ
		no. cells	no. cells	no. cells	no. cells	no. cells	no. cells	no. cells
	G1	3735	3986	2871	4355	3330	4216	3116
	S	3075	2877	4291	2726	4401	2639	4772
	G2	2025	2024	1618	1816	1307	2135	2710
	total cells	8835	8887	8780	8897	9038	8990	10598
		DMSO	DMSO + Uridine	Brequinar	Brequinar + Uridine	ML390	ML390 + Uridine	TMZ
		%	%	%	%	%	%	%
	G1	42.275	44.852	32.6993	48.9491	36.8444	46.8966	29.4018
	S	34.8048	32.3731	48.8724	30.6395	48.6944	29.3548	45.0274
	G2	22.9202	22.7748	18.4282	20.4114	14.4612	23.7486	25.5709
		100	100	100	100	100	100	100
