# Supplementary material for: Inhibition of the de novo pyrimidine biosynthesis pathway limits ribosomal RNA transcription causing nucleolar stress in glioblastoma cells
Source: PLoS Genet. 2020 Nov 17;16(11):e1009117. doi: 10.1371/journal.pgen.1009117 (PMC7707548; doi:10.1371/journal.pgen.1009117)
Supplement: S3 Data — Tables including numerical values of the experiments represented in Fig 3. (XLSX) [file pgen.1009117.s011.xlsx]

## Sheet: Fig 3B
	Day 37			Day 44			Day 51			Day 59
	Volume (mm3)			Volume (mm3)			Volume (mm3)			Volume (mm3)
	Control	Brequinar		Control	Brequinar		Control	Brequinar		Control	Brequinar
	105.593	58.752		133.956	70.227		236.927	143.65		361.6	207.831
	207.831	52.9		285.12	152.1		608.256	340.605		1157.37	677.6
	188.416	43.218		242.406	121.055		672.28	406.456		1195.2	606.744
	120.213	40.344		158.143	100.719		307.242	161.84		654.368	210.826
	132.095	74.1285		204.912	78.03		416.295	140.981		857.736	251.256
	169.136	65		638.144	81.461		1429.75	128.774		2745.5	259.2
	48.6	63.75		70	104.43		86.528	183.75		208.088	243.089
average	138.841	56.8704		247.526	101.146		536.755	215.151		1025.69	350.935
SD	54.4311	12.1797		186.298	28.5233		443.605	111.235		844.531	200.931
p-value		0.00215563			0.0623295			0.0874858			0.0621557

## Sheet: Fig 3C
	Tumor weight (g)
	Control	Brequinar
	0.49	0.27
	1.62
	1.69	0.54
	0.62	0.35
	0.71	0.44
	3.39	0.61
	0.19	0.32
average	1.24429	0.421667
SD	1.10299	0.132878
p-value		0.0986192

## Sheet: Fig 3E
		Mice weight after tumor removal (g)
		Control	Brequinar
		22.71	21.89
		20.94	24.32
		22.97	22.04
		23.98	19.49
		21.45	20.85
		20.87	20.79
		20.43	20.04
	average	21.9071	21.3457
	SD	1.32117	1.59832
	p-value		0.487504

## Sheet: Fig 3F
		Relative VEGFA human expression (after normalization with Actin levels)
		Control	Brequinar
		0.00136406	0.000464954
		0.00162754	0.000199001
		0.0016291	0.000659946
		0.00350553	0.000345646
		0.00309441	0.000297023
		0.00229191	0.000178161
		0.0014936	2.83587e-05
	average	0.00214374	0.000310441
	SD	0.000850696	0.000206936
	p-value		0.000127764
