# Supplementary material for: Inhibition of the de novo pyrimidine biosynthesis pathway limits ribosomal RNA transcription causing nucleolar stress in glioblastoma cells
Source: PLoS Genet. 2020 Nov 17;16(11):e1009117. doi: 10.1371/journal.pgen.1009117 (PMC7707548; doi:10.1371/journal.pgen.1009117)
Supplement: S4 Data — Tables including numerical values of the experiments represented in Fig 4. (XLSX) [file pgen.1009117.s012.xlsx]

## Sheet: Fig 4A
	Brequinar (ng/g tissue)			UMP (µg/g tissue)			UDP (µg/g tissue)			UTP (µg/g tissue)			Uridine (µg/g tissue)
	Control	Brequinar		Control	Brequinar		Control	Brequinar		Control	Brequinar		Control	Brequinar
	294	6720		46.88	3.89		9.8	0.09		0.57	0.06		1.21	0.52
	0	9920		34.95	0.59		5.3	0.06		0.55	0.1		0.71	0.4
	0	8280		48.73	18.52		8.58	1.39		0.45	0.08		0.74	0.43
	50	5800		34.87	17.63		4.72	0.92		0.72	0.06		0.73	0.49
	0	8000		48.52	5.12		9.23	0.08		0.72	0.02		0.92	0.39
	0	7440		38.66	15.4		3.34	0.54		0.55	0.04		0.87	0.37
	0	4920		50.35	16.01		2.61	0.8		0.08	0.07		0.97	0.52
average	49.1429	7297.14	average	43.28	11.0229	average	6.22571	0.554286	average	0.52	0.0614286	average	0.878571	0.445714
SD	109.568	1662.59	SD	6.85038	7.51064	SD	2.9402	0.512766	SD	0.217102	0.0260951	SD	0.177804	0.063471
p-value		7.69086e-08	p-value		2.28645e-06	p-value		0.000295372	p-value		0.000126072	p-value		5.61909e-05

## Sheet: Fig 4B
		Relative pre-rRNA (after normalization with Actin levels)			Relative 28S rRNA (after normalization with Actin levels)			Relative 18S rRNA (after normalization with Actin levels)
		Control	Brequinar		Control	Brequinar		Control	Brequinar
		0.149702	0.03032		519.243	482.454		76.6893	47.1335
		0.0290034	0.00871683		429.35	276.073		74.2387	36.5772
		0.0320476	0.0178253		427.594	296.441		96.7765	40.5633
		0.0198192	0.0169955		348.922	364.129		59.3271	48.1104
		0.0226519	0.0127679		513.282	256.405		96.0214	34.0338
		0.0117189	0.0356884		393.954	68.4232		103.039	6.48087
		0.0148603	0.0507803		552.477	7.43371		84.5413	1.1559
	average	0.0399719	0.0247277	average	454.975	250.194	average	84.3761	30.5793
	SD	0.0489195	0.0149274	SD	74.6255	164.188	SD	15.4219	19.0414
	p-value		0.445666	p-value		0.0109823	p-value		8.35828e-05

## Sheet: Fig 4C
	Brequinar (ng/g tissue)			UMP (µg/g tissue)			UDP (µg/g tissue)			UTP (µg/g tissue)			Uridine (µg/g tissue)
	Control	Brequinar		Control	Brequinar		Control	Brequinar		Control	Brequinar		Control	Brequinar
	58	2200		5.3	1.75		0.19	0.08		0.17	0.03		2.13	1.45
	0	1596		2.48	2		0.1	0.09		0.05	0.02		1.64	1.36
	0	2172		2.29	2.16		0.1	0.09		0.03	0.02		1.72	1.74
	0	1408		2.4	1.96		0.1	0.09		0.03	0.03		1.57	1.61
	0	1240		2.2	1.98		0.08	0.08		0.04	0.03		1.78	1.53
	0	1136		1.68	1.6		0.06	0.09		0.06	0.02		2.21	1.35
	0	2412		2.13	1.96		0.07	0.09		0.02	0.03		2.29	1.86
average	8.28571	1737.71	average	2.64	1.91571	average	0.1	0.0871429	average	0.0571429	0.0257143	average	1.90571	1.55714
SD	21.9219	515.679	SD	1.20115	0.183472	SD	0.0428174	0.0048795	SD	0.0515475	0.00534522	SD	0.29557	0.192329
p-value		1.29473e-06	p-value		0.140762	p-value		0.445223	p-value		0.13458	p-value		0.0225818

## Sheet: Fig 4D
		Relative pre-rRNA (after normalization with Actin levels)			Relative 28S rRNA (after normalization with Actin levels)			Relative 18S rRNA (after normalization with Actin levels)
		Control	Brequinar		Control	Brequinar		Control	Brequinar
		0.149702	0.03032		519.243	482.454		76.6893	47.1335
		0.0290034	0.00871683		429.35	276.073		74.2387	36.5772
		0.0320476	0.0178253		427.594	296.441		96.7765	40.5633
		0.0198192	0.0169955		348.922	364.129		59.3271	48.1104
		0.0226519	0.0127679		513.282	256.405		96.0214	34.0338
		0.0117189	0.0356884		393.954	68.4232		103.039	6.48087
		0.0148603	0.0507803		552.477	7.43371		84.5413	1.1559
	average	0.0399719	0.0247277	average	454.975	250.194	average	84.3761	30.5793
	SD	0.0489195	0.0149274	SD	74.6255	164.188	SD	15.4219	19.0414
	p-value		0.445666	p-value		0.0109823	p-value		8.35828e-05

## Sheet: Fig 4E
	Brequinar (ng/g tissue)			UMP (µg/g tissue)			UDP (µg/g tissue)			UTP (µg/g tissue)			Uridine (µg/g tissue)
	Control	Brequinar		Control	Brequinar		Control	Brequinar		Control	Brequinar		Control	Brequinar
	-568	40676		14.96	16.7		1.39	1.66		0.1	0.14		4.46	3.68
	47	89186		19.46	22.95		1.65	2.42		0.14	0.13		6.19	3.45
	14	89416		24.7	25.5		2.77	3.08		0.15	0.15		6.05	1.47
	3	49788		21.78	16.52		2.1	1.8		0.15	0.12		5.7	1.72
	91	54326		24.48	23.6		2.88	2.35		0.15	0.1		7.24	3.42
	43	74646		28.83	17.15		2.55	1.36		0.2	0.04		9.32	2.17
	60	57498		25.11	17.95		2.99	1.85		0.14	0.06		8.75	1.79
average	-44.2857	65076.6	average	22.76	20.0529	average	2.33286	2.07429	average	0.147143	0.105714	average	6.81571	2.52857
SD	232.751	19439.6	SD	4.50518	3.81266	SD	0.629675	0.579421	SD	0.029277	0.0415761	SD	1.73036	0.950253
p-value		1.29879e-06	p-value		0.248258	p-value		0.43955	p-value		0.0521238	p-value		9.22527e-05

## Sheet: Fig 4F
	Brequinar (ng/g tissue)			UMP (µg/g tissue)			Uridine (µg/g tissue)
	Control	Brequinar		Control	Brequinar		Control	Brequinar
	4290	23400		0	0		0.91	1.21
	31	26150		0.36	0.17		1.41	1.59
	127	29400		0.79	0		1.67	1.02
	686	26700			1.84			1.3
	54	27150			1.9			0.92
	43	20150			0			1.94
	0	24450
average	49.14	7297.14	average	49.14	7297.14	average	49.14	7297.14
SD	109.568	1662.59	SD	109.568	1662.59	SD	109.568	1662.59
p-value		1e-07	p-value		1e-07	p-value		1e-07
