# Supplementary material for: Inhibition of the de novo pyrimidine biosynthesis pathway limits ribosomal RNA transcription causing nucleolar stress in glioblastoma cells
Source: PLoS Genet. 2020 Nov 17;16(11):e1009117. doi: 10.1371/journal.pgen.1009117 (PMC7707548; doi:10.1371/journal.pgen.1009117)
Supplement: S5 Data — Tables including numerical values of the experiments represented in Fig 5. (XLSX) [file pgen.1009117.s013.xlsx]

## Sheet: Fig 5D
	LN229					GBM9
	p53 IF quantification					p53 IF quantification
	IntDen (Fiji)					IntDen (Fiji)
	DMSO	Breq.	DMSO + U	Breq.+U		DMSO	Breq.	DMSO + U	Breq.+U
	4.93527e+06	1.17754e+07	5.30494e+06	2.9654e+06		801545	5.12121e+06	597755	462846
	4.42158e+06	6.05621e+06	5.42083e+06	2.08247e+06		415659	1.55824e+06	589496	389256
	1.5329e+06	5.67691e+06	3.66744e+06	5.09083e+06		1.7122e+06	3.03152e+06	2.95508e+06	4.75109e+06
	1.85028e+06	3.20338e+06	4.44731e+06	2.08048e+06		529191	708943	1.31543e+06	674539
	2.2728e+06	4.6017e+06	5.59046e+06	6.61542e+06		3.25093e+06	2.93122e+06	4.17332e+06	134447
	3.02712e+06	5.75384e+06	2.88355e+06	2.77489e+06		1.03022e+06	3.75647e+06	1.08543e+06	969689
	6.64294e+06	6.23319e+06	4.08685e+06	2.83003e+06		445377	3.05824e+06	2.12275e+06	1.581e+06
	4.81961e+06	3.95492e+06	3.36986e+06	3.67967e+06		3.00824e+06	2.45649e+06	3.18564e+06	114231
	5.00074e+06	7.21035e+06	5.65093e+06	3.0756e+06		212304	3.73729e+06	1.25355e+06	1.07444e+06
	5.73326e+06	3.7471e+06	3.66123e+06	5.35315e+06		2.22142e+06	4.77646e+06	1.59466e+06	258778
	6.48827e+06	3.65455e+06	5.35553e+06	3.3542e+06		1.15302e+06	519168	2.28341e+06	287135
	3.82055e+06	5.61811e+06	5.76887e+06	3.79212e+06		245057	3.62398e+06	767566	1.64514e+06
	4.26065e+06	5.46725e+06	6.58317e+06	2.55884e+06		226921	2.74621e+06	1.70595e+06	180029
	2.45149e+06	5.39682e+06	4.3683e+06	3.56028e+06		583012	4.9542e+06	1.31389e+06	373149
	2.43364e+06	6.26832e+06	5.20438e+06	4.8619e+06		1.2635e+06	4.26149e+06	1.65934e+06	1.09564e+06
	4.79057e+06	6.03203e+06	2.16474e+06	3.82349e+06		1.14666e+06	6.8274e+06	505313	932217
	5.9612e+06	5.83064e+06	1.68118e+06	3.01525e+06		485100	5.80197e+06	414993	952215
	4.70367e+06	5.88477e+06	4.46515e+06	3.50993e+06		2.04883e+06	4.98265e+06	2.29373e+06	656175
	4.90175e+06	1.25081e+07	3.95839e+06	3.37416e+06		1.26946e+06	7.07483e+06	460608	2.47289e+06
	6.95968e+06	5.27546e+06	3.02575e+06	3.44663e+06		228294	6.31711e+06	1.39221e+06	138524
	4.4654e+06	6.03507e+06	3.15943e+06	4.56098e+06		1.73927e+06	4.59027e+06	975227	1.63068e+06
	3.6091e+06	4.58131e+06	2.52994e+06	2.08588e+06		748008	4.17825e+06	1.40035e+06	451286
	6.17011e+06	8.34555e+06	2.27584e+06	1.55051e+06		225570	4.57382e+06	1.49413e+06	1.08066e+06
	3.53775e+06	6.09023e+06	2.01403e+06	3.58856e+06		391537	5.24437e+06	1.08042e+06	709731
	2.36241e+06	6.51893e+06	3.18161e+06	5.45791e+06		2.02969e+06	4.55135e+06	1.76131e+06	140373
	5.66287e+06	5.82155e+06	2.09807e+06	6.01575e+06		1.5736e+06	2.78246e+06	1.67638e+06	1.04272e+06
	3.43571e+06	4.19919e+06	3.43834e+06	1.90021e+06		2.2636e+06	6.1331e+06	2.1016e+06	1.11742e+06
	5.24723e+06	5.9814e+06	1.96863e+06	2.01538e+06		2.00982e+06	7.38384e+06	689544	2.37172e+06
	4.89629e+06	7.81192e+06	2.82646e+06	4.14394e+06		658307	2.82567e+06	2.65861e+06	795658
	2.32449e+06	6.62225e+06	2.91094e+06	3.71913e+06		1.15725e+06	691317	935680	808141
	5.99508e+06	6.09645e+06	3.02957e+06	3.70455e+06		1.24965e+06	5.20077e+06	1.33349e+06	2.59272e+06
	5.94085e+06	7.87648e+06	4.1831e+06	5.35945e+06		247601	2.35406e+06	1.20267e+06	731463
	3.6313e+06	7.17199e+06	2.66206e+06	4.0733e+06		1.25161e+06	2.53038e+06	1.00415e+06	701047
	3.69457e+06	5.41584e+06	4.91075e+06	3.84775e+06		2.35793e+06	2.02133e+06	1.58052e+06	728324
	3.39684e+06	6.691e+06	4.66985e+06	3.67644e+06		384684	4.87707e+06	2.45368e+06	685576
	4.8278e+06	4.08501e+06	2.99964e+06	4.21224e+06		2.79805e+06	4.46061e+06	1.56522e+06	828708
	4.34662e+06	4.03091e+06	3.739e+06	3.44261e+06		2.45831e+06	338363	1.34342e+06	1.27493e+06
	5.19671e+06	8.53531e+06	4.46342e+06	3.4712e+06		1.70763e+06	2.20941e+06	1.30225e+06	731891
	4.38243e+06	4.72559e+06	3.22213e+06	2.45968e+06		344887	1.91376e+06	652132	918700
	6.19696e+06	5.95854e+06	3.21859e+06	2.03633e+06		1.56465e+06	5.03558e+06	274756	400386
	6.58218e+06	4.43283e+06	2.56233e+06	4.14115e+06		286693	4.82254e+06	1.32037e+06	821146
	6.2045e+06	4.52483e+06	2.49378e+06	5.37058e+06		2.56029e+06	2.72679e+06	734370	316039
	8.26291e+06	5.21714e+06	3.06556e+06	2.36569e+06		205314	1.77987e+06	1.04279e+06	142570
	4.59072e+06	7.53171e+06	3.12554e+06	4.03449e+06		554151	509897	346709	94708.3
	3.07853e+06	5.59725e+06	4.37808e+06	6.21343e+06		1.88399e+06	544059	437299	172537
	3.03506e+06	5.66268e+06	3.06315e+06	3.89187e+06		4.12882e+06	1.3594e+06	882224	435613
	2.58118e+06	4.71299e+06	4.60632e+06	5.54485e+06		821137	3.82502e+06	631102	629685
	3.96249e+06	1.35464e+07	4.678e+06	2.61659e+06		1.63645e+06	5.54081e+06	2.13887e+06	1.91009e+06
	4.55154e+06	9.15127e+06	3.57543e+06	3.03288e+06		1.34371e+06	3.73323e+06	1.0611e+06	1.09829e+06
	4326828	4.02822e+06	5.69266e+06	2.14044e+06		34376.4	3.47741e+06	656407	128586
	4.1913e+06	4.09981e+06	4.61854e+06	6.87651e+06		8920.94	4.2598e+06	258791	563037
	2.21351e+06	6.47577e+06	4945383	2.99138e+06		43429.2	3.9027e+06	806589	1.20676e+06
	2.83745e+06	5962721	2.96861e+06	5.1556e+06		40462.8	6.004e+06	743150	108674
	1.74709e+06	6.1933e+06	2.41436e+06	3.3904e+06		97196.5	1.90865e+06	1.44903e+06	1.72471e+06
	2.77631e+06	5.82469e+06	2.30258e+06	3.35048e+06		39649.8	3.54828e+06	4.61458e+06	248832
	4.41492e+06	5.02873e+06	3.73036e+06	4.25492e+06		40440.9	4.27603e+06	1.1176e+06	1.95715e+06
	3.46738e+06	5.42926e+06	2.45958e+06	3.6517e+06		44385	3.10799e+06	211189	243538
	2.73188e+06	7.34473e+06	3.44012e+06	3.70749e+06		28399.8	1.74838e+06	2.33438e+06	1.19218e+06
	2.45015e+06	5.8259e+06	3787038	3.6722e+06		66160	3.77757e+06	1.71647e+06	986347
	1.76206e+06	4.42433e+06	2.58949e+06	2.09449e+06		16589.4	5.24638e+06	4.68821e+06	86785.9
	1.69677e+06	5.94646e+06	5.58275e+06	3.99701e+06		84902.7	3.21972e+06	881487	683088
	1.74451e+06		6.42271e+06	3.73708e+06		66709.3	3.814e+06	381170	560800
	1.93519e+06		3.91797e+06	2.34969e+06		107216	5.40627e+06	330556	2.7347e+06
	2.27784e+06		3.03051e+06	2.27386e+06		51811.8	841632	953928	1.96752e+06
	3.64725e+06		3.04426e+06			47010.7	4.36259e+06	1.68331e+06	520207
	2.30446e+06		2.44051e+06			49372.8	2.5313e+06	372163	799817
	3.20457e+06		3.59195e+06			44912.3	3.17181e+06	1.29857e+06	1.89421e+06
	2.98922e+06					122125	3.26599e+06	934929	950295
	2.01109e+06					36980.1	2.81024e+06	1.29306e+06	2.519e+06
	2.44953e+06					55591.1	2.44022e+06	1.81604e+06	896718
	5.47379e+06					74476.7	2.70826e+06	2.06652e+06	2.50361e+06
	5.46398e+06					22895.6	3.89331e+06	1.1313e+06	2.14409e+06
	4.38512e+06					53525.6	2.28984e+06	843892	1.94955e+06
	4.03316e+06					82035.3	3.20225e+06	2.38171e+06	792892
	4.07558e+06					64731.7	1.96015e+06	850022	997916
	3.07864e+06					10601.9	3.73748e+06	876846	861685
	4.9147e+06					32442.8	3.22309e+06	2.18624e+06	1.54616e+06
	2.42132e+06					37386.6	560480	690838	477883
	2.80307e+06					26059.7	714954	1.49011e+06	2.90776e+06
	2.12092e+06					37540.5		1.0533e+06	1.12126e+06
	1.66243e+06					50053.9		1.7189e+06	292035
	1.66028e+06					39100.5		1.12347e+06	191919
	1.49312e+06					24422.7		579408	440850
	1.43156e+06					30355.4		2.51422e+06	578397
	1.44427e+06					52657.7		635399	862333
average	3.79787e+06	6.06073e+06	3.71176e+06	3.65658e+06		44703.6		790324	839396
SD	1.57668e+06	1.95359e+06	1.18369e+06	1.21551e+06		40539.7		2.96017e+06	2.30366e+06
p-value vs DMSO		1.65509e-12	0.710491	0.552286		40473.8		1.98769e+06	936690
						37529.5		1.71122e+06	806791
						55239.5		390935	498324
						68192.4		2.80913e+06	1.53474e+06
						45868.1		1.08118e+06	62776.4
						93603.9		210176	252377
						31805.6		774074	371506
						25158.8		3.52221e+06	1.26676e+06
						26916.6		1.78766e+06	1.12632e+06
						56766.6		987903	1.62879e+06
								2.77684e+06	78587.2
								1.148e+06	4.86801e+06
								557324	882394
								611413	782781
								929597	711193
								2.31418e+06	761784
								1.37135e+06	883297
								1.39122e+06	425206
								1.30684e+06	681534
								712984	1.13144e+06
									604575
									429422
									419600
									567587
									141689
									667343
									391356
									71471.6
									261313
					average	672071	3.44802e+06	1.38847e+06	952899
					SD	908954	1.66971e+06	896890	839290
					p-value vs DMSO		2.17816e-30	5.11162e-08	0.0201345

## Sheet: Fig 5F
	LN229
	rRNA IF quantification
	IntDen (Fiji)
	DMSO	Breq.	DMSO + U	Breq.+U
	4.21261e+06	3.13998e+06	3.76573e+06	8.40181e+06
	4.67624e+06	3.25508e+06	4.44311e+06	1.14204e+07
	3.95229e+06	2.50864e+06	6.00873e+06	6.7747e+06
	3.67491e+06	3.98848e+06	3.88364e+06	6.45971e+06
	4.60597e+06	2.48792e+06	4.75013e+06	6.37011e+06
	4.92052e+06	2.65546e+06	4.93341e+06	8.1183e+06
	3.90031e+06	2.57781e+06	5.1876e+06	4.9821e+06
	5.60806e+06	1.70445e+06	4.86739e+06	7.72405e+06
	5.69708e+06	2.29285e+06	5.97199e+06	7.64712e+06
	4.28615e+06	2.3229e+06	1.84288e+06	5.44862e+06
	4.27899e+06	2.33893e+06	3.74603e+06	6.73444e+06
	4.76769e+06	2.33151e+06	3.65009e+06	5.29518e+06
	3.86323e+06	3.70392e+06	3.15935e+06	6.5684e+06
	3.58846e+06	2.30328e+06	3.96586e+06	3.54737e+06
	5.07102e+06	2.05585e+06	5.70308e+06	8.45148e+06
	3.793e+06	2.18172e+06	6.6051e+06	7.62263e+06
	2.50946e+06	2.054e+06	4.28788e+06	5.96119e+06
	5.56844e+06	2.09005e+06	3.58289e+06	7.13866e+06
	5.42447e+06	1.38912e+06	3.70419e+06	4.73368e+06
	6.50997e+06	3.24576e+06	4.02033e+06	5.19004e+06
	4.61791e+06	2.88104e+06	4.03326e+06	5.30177e+06
	5.31828e+06	2.46698e+06	4.71923e+06	6.93094e+06
	3.16311e+06	2.47733e+06	3.17614e+06	6.09654e+06
	4.15461e+06	2.51418e+06	4.62359e+06	4.15928e+06
	4.86223e+06	1.46139e+06	2.86227e+06	5.86023e+06
	3.80019e+06	2.36349e+06	3.23366e+06	5.89181e+06
	4.42369e+06	1.10167e+06	4.78568e+06	7.41949e+06
	3.37262e+06	2.60922e+06	5.33538e+06	8.62969e+06
	3.57845e+06	2.30966e+06	5.13397e+06	6.54847e+06
	2.78352e+06	1.76914e+06	6.07141e+06	7.11765e+06
	3.53428e+06	1.84053e+06	3.0093e+06	4.46175e+06
	5.22688e+06	2.74711e+06	7.8645e+06	5.65138e+06
	5.4979e+06	2.71222e+06	6.21498e+06	8.8918e+06
	3.23257e+06	2.64526e+06	8.04684e+06	5.44915e+06
	3.96465e+06	2.32265e+06	4.4747e+06	6.39376e+06
	3.35504e+06	1.81075e+06	3.99547e+06	6.34836e+06
	4.80017e+06	2.91906e+06	2.89811e+06	7.41321e+06
	3.55647e+06	4.32948e+06	3.97363e+06	8.31482e+06
	4.51057e+06	2.47904e+06	4.88506e+06	7.00636e+06
	3.24176e+06	2.58099e+06	5.69781e+06	5.69369e+06
	2.48975e+06	2.31506e+06	5.2579e+06	4.79854e+06
	3.9131e+06	2.59316e+06	4.14289e+06	7.6969e+06
	5.67046e+06	2.81141e+06	3.94461e+06	6.43671e+06
	5.27858e+06	2.46863e+06	5.02465e+06	5.60077e+06
	4.41014e+06	1.77811e+06	4.62641e+06	5.47381e+06
	6.15483e+06	2.63207e+06	5.19111e+06	4.64626e+06
	5.19839e+06	3.00466e+06	4.63425e+06	7.88703e+06
	5.10781e+06	3.08548e+06	4.12137e+06	5.43981e+06
	3.08153e+06	3.05152e+06	2.43879e+06	3.4532e+06
	4.15968e+06	2.9343e+06	4.55147e+06	5.31697e+06
	3.15858e+06	2.37543e+06	4.87593e+06	4.74709e+06
	3.29677e+06	2.27937e+06	4.68431e+06	7.97131e+06
	4.17475e+06	3.81054e+06	3.35076e+06	5.72389e+06
	3.51925e+06	3.64226e+06	4.43594e+06	7.51102e+06
	5.97377e+06	3.81902e+06	2.41162e+06	5.35404e+06
	4.60129e+06	2.39099e+06	4.65623e+06	4.05063e+06
	4.78841e+06	3.27927e+06	8.28028e+06	5.41214e+06
	3.63508e+06	3.45349e+06	9.61335e+06	6.15776e+06
	4.11523e+06	3.01136e+06	5.43016e+06	5.01245e+06
	3.47446e+06	4.89909e+06	4.87511e+06	7.03811e+06
	3.64627e+06	3.97392e+06	3.94264e+06	8.77568e+06
	3.28916e+06	3.34621e+06	7.35244e+06	7.06797e+06
	4.50305e+06	3.50913e+06	4.24138e+06	7.98535e+06
	4.70789e+06	2.49202e+06	4.84065e+06	8.55929e+06
	4.7742e+06	2.62425e+06	2.33286e+06	6.15378e+06
	4.58064e+06	3.28499e+06	1.90579e+06	4.99716e+06
	6.44466e+06	2.51257e+06	3.2096e+06
		2.37436e+06	3.97915e+06
		2.63037e+06	3.59467e+06
		3.49839e+06	3.56634e+06
		3.54023e+06	3.69309e+06
		2.56955e+06	3.93793e+06
		2.23314e+06	4.98465e+06
		2.67341e+06
average	4.32913e+06	2.7009e+06	4.53757e+06	6.41572e+06
SD	935855	684691	1.42548e+06	1.48514e+06
p-value vs DMSO		7.22599e-23	0.312803	4.0459e-17

## Sheet: Fig 5G
		LN229
		RNA (Abs. 245 nm)
		DMSO	Brequinar	DMSO + Uridine	Brequinar + Uridine
		0.0504	0.0495	0.023	0.0538
		0.0487	0.0476	0.0218	0.0513
		0.0475	0.0443	0.0202	0.0489
		0.0461	0.0417	0.0189	0.0466
		0.0448	0.0404	0.0178	0.0446
		0.0435	0.038	0.0167	0.0424
		0.042	0.036	0.016	0.0403
		0.041	0.0343	0.0147	0.0382
		0.0399	0.0327	0.0139	0.0361
		0.0388	0.0311	0.0128	0.0345
		0.0378	0.0289	0.0116	0.0324
		0.037	0.0274	0.0108	0.0303
		0.0376	0.0258	0.0099	0.0285
		0.0384	0.0241	0.0092	0.0267
		0.0375	0.0233	0.0087	0.025
		0.0365	0.0218	0.0076	0.0236
		0.0352	0.0204	0.0069	0.022
		0.0344	0.0186	0.0062	0.0207
		0.0332	0.0173	0.0056	0.0194
		0.0318	0.0166	0.0053	0.0182
		0.0308	0.0155	0.0046	0.0171
		0.0296	0.0144	0.0046	0.0159
		0.0287	0.0136	0.0041	0.0148
		0.0281	0.0129	0.0036	0.0138
		0.027	0.0124	0.0033	0.0128
		0.0263	0.0112	0.0029	0.012
		0.0259	0.0104	0.0027	0.0108
		0.0257	0.0097	0.0027	0.0099
		0.0256	0.0089	0.0024	0.009
		0.025	0.0088	0.0028	0.008
		0.0248	0.0084	0.0023	0.0073
		0.0247	0.0075	0.0021	0.0065
		0.0247	0.0067	0.002	0.0057
		0.025	0.0063	0.0019	0.005
		0.0248	0.0061	0.0021	0.0043
		0.0248	0.0056	0.0022	0.0039
		0.0248	0.005	0.0022	0.0033
		0.0248	0.0048	0.0024	0.0029
		0.0253	0.0047	0.0022	0.0025
		0.0253	0.0045	0.0022	0.0021
		0.0253	0.004	0.002	0.0019
		0.0253	0.0038	0.0019	0.0015
		0.0254	0.0036	0.0021	0.0011
		0.0256	0.0033	0.0019	0.0009
		0.0256	0.0032	0.002	0.0006
		0.0255	0.0035	0.002	0.0005
		0.0256	0.0032	0.0017	0.0005
		0.0257	0.0027	0.0016	0.0002
		0.026	0.0028	0.0015	0
		0.0259	0.0029	0.0015	-0.0001
		0.0258	0.003	0.0016	-0.0001
		0.0257	0.0026	0.0013	-0.0001
		0.0256	0.0025	0.0013	-0.0002
		0.0257	0.0027	0.001	-0.0002
		0.0257	0.0026	0.0006	-0.0001
		0.0253	0.0025	0.0004	-0.0001
		0.0252	0.0024	0	-0.0001
		0.0251	0.0024	0	-0.0002
		0.025	0.0023	-0.0003	-0.0002
		0.0247	0.0022	-0.0008	-0.0003
		0.0244	0.0024	-0.001	-0.0004
		0.0242	0.0021	-0.0015	-0.0003
		0.0239	0.0019	-0.0018	-0.0005
		0.0236	0.0017	-0.0021	-0.0006
		0.0233	0.0016	-0.0025	-0.0007
		0.0228	0.0017	-0.0023	-0.0009
		0.0224	0.0013	-0.0028	-0.001
		0.0219	0.001	-0.0031	-0.0012
		0.0215	0.0009	-0.0033	-0.0014
		0.0213	0.0006	-0.0035	-0.0015
		0.0208	0.0001	-0.0035	-0.0017
		0.0205	-0.0001	-0.0033	-0.002
		0.0203	-0.0003	-0.0031	-0.0022
		0.02	-0.0004	-0.0028	-0.0025
		0.02	-0.0009	-0.0029	-0.0028
		0.0198	-0.0013	-0.0028	-0.0031
		0.0198	-0.0016	-0.0028	-0.0034
		0.02	-0.0022	-0.0026	-0.0037
		0.0199	-0.0026	-0.0023	-0.0041
		0.0202	-0.0029	-0.002	-0.0044
		0.0203	-0.0034	-0.0014	-0.0047
		0.0206	-0.0038	-0.0009	-0.005
		0.0209	-0.0043	-0.0007	-0.0053
		0.0212	-0.0046	-0.0004	-0.0055
		0.0218	-0.005	0	-0.0055
		0.0223	-0.0055	0.0004	-0.0056
		0.0229	-0.0058	0.0009	-0.0058
		0.0233	-0.0059	0.0014	-0.0058
		0.0237	-0.0059	0.0021	-0.0058
		0.0242	-0.0061	0.0024	-0.0056
		0.0246	-0.0063	0.0026	-0.0055
		0.025	-0.0064	0.0028	-0.0053
		0.0256	-0.0065	0.003	-0.0049
		0.0258	-0.0065	0.0033	-0.0046
		0.026	-0.0064	0.0035	-0.0042
		0.0262	-0.0063	0.0036	-0.0038
		0.0263	-0.0061	0.0038	-0.0033
		0.0265	-0.0059	0.0036	-0.0028
		0.0263	-0.0055	0.0035	-0.0023
		0.0262	-0.005	0.0033	-0.0017
		0.026	-0.0048	0.0031	-0.0011
		0.0256	-0.0045	0.0028	-0.0006
		0.0252	-0.004	0.0025	0
		0.0247	-0.0035	0.0021	0.0006
		0.0241	-0.003	0.0018	0.0011
		0.0235	-0.0025	0.0011	0.0016
		0.0227	-0.002	0.0005	0.0021
		0.0221	-0.0016	0.0001	0.0026
		0.0212	-0.0011	-0.0001	0.0029
		0.0202	-0.0007	-0.0001	0.0032
		0.0192	-0.0006	0.0001	0.0035
		0.0183	-0.0006	0.001	0.0036
		0.0175	-0.0004	0.002	0.0037
		0.0167	0	0.0035	0.0037
		0.0161	0.0004	0.0055	0.0037
		0.0158	0.0004	0.0078	0.0037
		0.0156	0.0004	0.0106	0.0034
		0.016	0.0002	0.0136	0.0032
		0.0166	-0.0001	0.0167	0.0028
		0.0175	-0.0004	0.0201	0.0025
		0.0189	-0.0009	0.0233	0.0022
		0.0204	-0.0014	0.0265	0.0018
		0.0221	-0.0021	0.0297	0.0016
		0.0241	-0.0027	0.0327	0.0014
		0.0258	-0.0032	0.0358	0.0014
		0.0275	-0.0039	0.0388	0.0017
		0.0292	-0.0046	0.0416	0.0022
		0.0306	-0.0053	0.0442	0.0032
		0.032	-0.0058	0.0465	0.0046
		0.0333	-0.0061	0.0483	0.0064
		0.0344	-0.0065	0.05	0.009
		0.0355	-0.0069	0.0512	0.012
		0.0364	-0.0071	0.0519	0.0155
		0.0371	-0.0072	0.052	0.0195
		0.0376	-0.0073	0.0513	0.0238
		0.0379	-0.0073	0.0499	0.0283
		0.038	-0.0071	0.0478	0.0329
		0.0378	-0.0069	0.0449	0.0372
		0.0372	-0.0066	0.0416	0.0415
		0.0363	-0.0063	0.038	0.0456
		0.035	-0.006	0.0344	0.0493
		0.0335	-0.0057	0.0306	0.0529
		0.0319	-0.0054	0.0268	0.056
		0.0301	-0.0051	0.0234	0.0588
		0.0282	-0.0048	0.0204	0.061
		0.0263	-0.0045	0.0174	0.0628
		0.0246	-0.0043	0.0148	0.0639
		0.023	-0.0042	0.0126	0.0643
		0.0216	-0.0041	0.0106	0.0639
		0.0203	-0.0042	0.0086	0.0627
		0.019	-0.0044	0.0068	0.0605
		0.0179	-0.0047	0.0053	0.0577
		0.0169	-0.005	0.0039	0.0542
		0.016	-0.0055	0.0027	0.0504
		0.0153	-0.0061	0.0015	0.0461
		0.0145	-0.0066	0.0005	0.0417
		0.0137	-0.0073	-0.0005	0.0375
		0.0131	-0.0079	-0.0015	0.0333
		0.0124	-0.0085	-0.0024	0.0294
		0.0118	-0.009	-0.0031	0.0257
		0.0111	-0.0094	-0.0038	0.0223
		0.0104	-0.0098	-0.0046	0.0193
		0.0099	-0.0101	-0.0054	0.0165
		0.0092	-0.0103	-0.006	0.014
		0.0086	-0.0106	-0.0067	0.0118
		0.0078	-0.0108	-0.0073	0.0096
		0.0072	-0.011	-0.0079	0.0075
		0.0066	-0.0111	-0.0084	0.0058
		0.006	-0.0111	-0.0088	0.0043
		0.0055	-0.0112	-0.0092	0.0029
		0.005	-0.0112	-0.0096	0.0016
		0.0045	-0.0113	-0.0099	0.0003
		0.0041	-0.0114	-0.0101	-0.0008
		0.0037	-0.0115	-0.0102	-0.0019
		0.0034	-0.0116	-0.0103	-0.0029
		0.003	-0.0117	-0.0103	-0.0039
		0.0027	-0.012	-0.0101	-0.0048
		0.0025	-0.0122	-0.0099	-0.0056
		0.0023	-0.0124	-0.0096	-0.0064
		0.0022	-0.0127	-0.0094	-0.0071
		0.0021	-0.0131	-0.0091	-0.0078
		0.0021	-0.0135	-0.0086	-0.0085
		0.0023	-0.0139	-0.0081	-0.0091
		0.0025	-0.0142	-0.0076	-0.0096
		0.0027	-0.0145	-0.0069	-0.01
		0.003	-0.0148	-0.0064	-0.0104
		0.0034	-0.0151	-0.0059	-0.0107
		0.0037	-0.0153	-0.0054	-0.0109
		0.0041	-0.0157	-0.005	-0.011
		0.0043	-0.0158	-0.0046	-0.011
		0.0046	-0.016	-0.0043	-0.0109
		0.0048	-0.0161	-0.0041	-0.0106
		0.005	-0.0162	-0.0041	-0.0102
		0.0051	-0.0162	-0.0044	-0.0097
		0.0051	-0.0161	-0.0047	-0.009
		0.005	-0.0161	-0.0053	-0.0082
		0.0049	-0.016	-0.006	-0.0073
		0.0046	-0.0158	-0.0066	-0.0064
		0.0044	-0.0157	-0.0074	-0.0055
		0.0039	-0.0154	-0.0081	-0.0047
		0.0035	-0.0151	-0.0088	-0.0038
		0.003	-0.0148	-0.0095	-0.0031
		0.0025	-0.0146	-0.0101	-0.0024
		0.0021	-0.0143	-0.0106	-0.0019
		0.0016	-0.014	-0.0111	-0.0015
		0.0011	-0.0137	-0.0115	-0.0013
		0.0008	-0.0136	-0.012	-0.0014
		0.0004	-0.0134	-0.0123	-0.0016
		0.0001	-0.0134	-0.0127	-0.0021
		-0.0002	-0.0134	-0.013	-0.0028
		-0.0005	-0.0135	-0.0134	-0.0036
		-0.0008	-0.0137	-0.0137	-0.0044
		-0.001	-0.0139	-0.0139	-0.0053
		-0.0012	-0.0141	-0.0141	-0.0062
		-0.0014	-0.0144	-0.0143	-0.0071
		-0.0017	-0.0146	-0.0145	-0.0079
		-0.0018	-0.0149	-0.0146	-0.0086
		-0.002	-0.0152	-0.0147	-0.0094
		-0.0022	-0.0154	-0.0148	-0.0101
		-0.0023	-0.0156	-0.0147	-0.0107
		-0.0025	-0.0158	-0.0146	-0.0113
		-0.0026	-0.0161	-0.0146	-0.0118
		-0.0027	-0.0163	-0.0145	-0.0124
		-0.0028	-0.0165	-0.0144	-0.0129
		-0.0028	-0.0167	-0.0143	-0.0133
		-0.0029	-0.0169	-0.0143	-0.0137
		-0.003	-0.0171	-0.0142	-0.014
		-0.003	-0.0172	-0.0141	-0.0143
		-0.003	-0.0173	-0.0141	-0.0146
		-0.0031	-0.0174	-0.0142	-0.0147
		-0.0031	-0.0175	-0.0143	-0.0148
		-0.0032	-0.0176	-0.0146	-0.0148
		-0.0033	-0.0176	-0.0149	-0.0147
		-0.0034	-0.0175	-0.0152	-0.0146
		-0.0035	-0.0175	-0.0155	-0.0145
		-0.0037	-0.0174	-0.0156	-0.0143
		-0.0039	-0.0174	-0.0159	-0.0141
		-0.0041	-0.0173	-0.0162	-0.0141
		-0.0043	-0.0172	-0.0165	-0.014
		-0.0045	-0.0171	-0.0167	-0.0138
		-0.0047	-0.0171	-0.0169	-0.0136
		-0.0049	-0.017	-0.0171	-0.0135
		-0.005	-0.017	-0.0172	-0.0133
		-0.0051	-0.0169	-0.0173	-0.0133
		-0.0053	-0.0169	-0.0175	-0.0135
		-0.0055	-0.0169	-0.0176	-0.0137
		-0.0056	-0.017	-0.0177	-0.014
		-0.0057	-0.017	-0.0178	-0.0143
		-0.0059	-0.0171	-0.0178	-0.0147
		-0.006	-0.0173	-0.0179	-0.0152
		-0.0061	-0.0174	-0.0179	-0.0156
		-0.0062	-0.0175	-0.0178	-0.016
		-0.0063	-0.0176	-0.0179	-0.0163
		-0.0064	-0.0177	-0.0179	-0.0167
		-0.0065	-0.0179	-0.0179	-0.017
		-0.0066	-0.018	-0.0179	-0.0173
		-0.0066	-0.0182	-0.018	-0.0175
		-0.0066	-0.0183	-0.018	-0.0177
		-0.0066	-0.0184	-0.0181	-0.0178
		-0.0067	-0.0185	-0.0182	-0.0179
		-0.0069	-0.0186	-0.0183	-0.0179
		-0.007	-0.0187	-0.0185	-0.018
		-0.0071	-0.0187	-0.0186	-0.0179
		-0.0072	-0.0187	-0.0188	-0.0179
		-0.0073	-0.0187	-0.0189	-0.0179
		-0.0075	-0.0188	-0.019	-0.0178
		-0.0076	-0.0188	-0.0191	-0.0178
		-0.0078	-0.0187	-0.0192	-0.0177
		-0.0079	-0.0186	-0.0193	-0.0177
		-0.008	-0.0186	-0.0194	-0.0178
		-0.0081	-0.0185	-0.0196	-0.0178
		-0.0082	-0.0185	-0.0198	-0.0179
		-0.0083	-0.0185	-0.0198	-0.018
		-0.0084	-0.0182	-0.0197	-0.0182
		-0.0085	-0.0182	-0.0197	-0.0183
		-0.0086	-0.0184	-0.0197	-0.0185
	average	0.0148217	-0.0047192	-0.000110145	0.00372609
	SD	0.0150217	0.013196	0.015934	0.0197437
	p-value vs DMSO		1.02101e-48	6.98517e-27	4.16627e-13
