# Supplementary material for: Inhibition of the de novo pyrimidine biosynthesis pathway limits ribosomal RNA transcription causing nucleolar stress in glioblastoma cells
Source: PLoS Genet. 2020 Nov 17;16(11):e1009117. doi: 10.1371/journal.pgen.1009117 (PMC7707548; doi:10.1371/journal.pgen.1009117)
Supplement: S6 Data — Tables including numerical values of the experiments represented in S1 Fig. (XLSX) [file pgen.1009117.s014.xlsx]

## Sheet: Fig S1A
	CAD Log2 RPKM				DHODH Log2 RPKM				UMPS Log2 RPKM
	Grade glioma				Grade glioma				Grade glioma
	II	III	IV-GBM		II	III	IV-GBM		II	III	IV-GBM
	2.79253	13.4377	7.83568		1.68368	6.39899	2.54938		0.0534587	0.262178	0.141906
	6.30292	2.63582	8.54323		3.39688	2.90293	3.90228		0.109353	0.0190519	0.181051
	7.92707	3.16907	11.3425		2.3598	2.8054	3.52774		0.164825	0.0570014	0.153568
	5.41289	4.2238	3.36676		2.44052	4.26099	3.13667		0.113173	0.175012	0.168166
	6.49631	3.72841	12.7285		4.07756	2.20099	3.13378		0.104558	0.120858	0.234001
	7.23222	7.33332	7.10272		2.90482	2.82686	1.54256		0.137095	0.108458	0.0989315
	8.47907	9.45667	5.39667		3.36048	3.34298	2.38555		0.161841	0.0860257	0.102079
	6.10374	10.1906	7.64181		3.44468	3.86675	6.43428		0.0651061	0.198647	0.0961222
	4.81636	17.3096	7.01022		2.20711	4.6437	2.58358		0.0495769	0.0811712	0.0964127
	8.01154	7.6046	7.03876		3.9879	2.40585	3.86334		0.121889	0.154114	0.186797
	2.73151	7.11381	7.64401		3.59121	4.01582	3.40115		0.0830916	0.155277	0.152115
	4.94123	9.5254	7.47371		2.81434	4.23904	6.73248		0.094598	0.0804652	0.161217
	8.85777	3.66221	9.71461		3.28547	2.80182	2.83102		0.130174	0.10261	0.113684
	5.95766	6.72071	3.75758		2.00963	3.82891	2.43587		0.0942023	0.0962159	0.0925924
	6.73488	6.3714	8.48593		2.68093	2.70023	5.1526		0.0998011	0.045851	0.180422
	6.94788	3.98425	7.09914		4.06654	1.87029	4.70637		0.0977586	0.0924054	0.134259
	4.65179	7.33229	5.93347		2.65617	5.46825	4.81877		0.0878164	0.0841692	0.12362
	5.82953	3.46671	12.3273		2.60299	3.58453	1.55002		0.0506999	0.0471469	0.146203
	8.57703	9.22428	14.5095		3.37214	4.4149	3.66122		0.0989043	0.09488	0.16516
	11.0719	9.4081	5.09358		3.18625	3.95378	5.00063		0.0937625	0.119839	0.117896
	9.35226	8.42616	11.6274		2.80956	4.11859	5.14078		0.0854043	0.117216	0.0977678
	4.3774	6.83718	9.85411		1.95459	2.34462	2.16433		0.098398	0.0683166	0.099584
	4.88611	6.95957	8.39768		2.69622	3.24293	4.31366		0.0743382	0.16621	0.165058
	4.56074	7.11173	8.25016		2.89932	2.96726	3.61512		0.0311942	0.149761	0.147182
	7.50342	7.1072	7.72348		4.21347	4.22325	5.57296		0.129153	0.129166	0.123011
	5.96811	8.76369	6.339		4.30728	2.56748	4.05885		0.0934561	0.0797402	0.120135
	4.53785	5.0161	5.91169		3.6905	2.62711	2.82988		0.12415	0.103827	0.159933
	9.0566	7.18828	10.6778		3.66473	3.04424	4.01882		0.181386	0.143543	0.105683
	4.63106	5.37624	5.67131		5.9463	2.91909	3.16296		0.150584	0.0775468	0.0841699
	5.41982	7.41113	5.73276		2.73196	3.83098	2.66958		0.0420945	0.124922	0.0873765
	4.58294	9.83341	7.81211		2.46106	6.23921	3.14698		0.0465975	0.063228	0.171834
	2.444	7.74665	5.48493		1.67869	2.23025	2.58552		0.0700492	0.130569	0.106586
	4.18718	6.72082	7.29633		3.09018	2.27184	3.21224		0.0818261	0.0464127	0.0934059
	4.63279	7.10993	3.31323		3.28816	3.90952	1.62578		0.0930924	0.0651087	0.0423165
	12.4339	7.74007	5.2796		3.80983	4.92299	3.06337		0.188197	0.152497	0.043262
	5.56532	5.37636	6.94712		2.44452	2.61898	3.87636		0.0702032	0.0418164	0.122415
	6.82094	5.31641	16.2291		2.99785	3.46984	2.88991		0.053042	0.0666813	0.113531
	4.00514	8.13493	8.54814		4.03857	3.19915	2.85425		0.0966207	0.0164141	0.0482114
	5.00704	4.7495	4.14095		2.30672	2.55655	2.82402		0.111263	0.0542238	0.0711275
	4.30957	8.21097	4.90795		3.8701	3.16791	2.87012		0.0882215	0.134336	0.129317
	5.64296	7.37279	9.1902		2.92907	3.16218	3.80399		0.0585687	0.105301	0.144137
	4.57445	5.77708	6.16779		2.56525	1.99931	3.63385		0.0666074	0.05129	0.166738
	7.95785	3.4912	11.1956		3.32561	2.14227	3.43362		0.119384	0.0767952	0.160035
	4.16868	5.05402	5.74597		3.23358	1.7002	2.84898		0.0908816	0.0728851	0.0835
	8.27958	5.60497	2.92519		3.55072	2.28577	2.23542		0.0970032	0.121586	0.0334927
	8.38905	14.4855	8.10362		2.99143	3.20438	2.79975		0.121217	0.0839497	0.0612201
	8.12545	8.63003	12.184		4.00505	4.00726	6.29027		0.0809482	0.088112	0.0653948
	4.86284	9.35466	8.34811		2.70112	3.62971	2.63548		0.0691284	0.155463	0.121363
	9.83531	6.05644	7.71827		3.32486	2.77331	3.16561		0.104102	0.123995	0.191326
	4.97258	10.1073	7.51235		2.81859	4.34992	3.17091		0.0796101	0.0715908	0.173704
	3.13572	4.73216	7.81352		1.8177	1.88906	3.74445		0.0319296	0.0464564	0.0629166
	5.28804	5.32175	8.81568		2.97914	3.18346	4.8806		0.181877	0.164727	0.156508
	6.72807	3.31345	12.1683		1.88118	1.84069	2.31517		0.143335	0.111723	0.145688
	7.28253	7.313	3.08952		3.20286	2.57679	1.67282		0.0713815	0.0736636	0.0458854
	7.80102	6.98602	16.4509		4.10858	2.67915	4.37986		0.109405	0.118036	0.126945
	4.98037	3.95189	8.74836		2.95946	2.61638	3.43293		0.124766	0.145239	0.130667
	9.42507	8.56414	8.47793		3.16128	4.33193	4.5773		0.126458	0.150181	0.114059
	6.34427	8.04915	11.1007		3.20573	3.88061	3.83123		0.0657551	0.151479	0.0972533
	5.88725	5.85008	5.14378		2.56881	3.70003	1.39737		0.0916009	0.102146	0.12902
	3.74321	7.67982	4.56411		2.45022	4.29552	2.29463		0.0702995	0.175294	0.105706
	10.0067	6.19211	3.50737		2.50427	3.63652	5.27068		0.0725558	0.151077	0.10504
	6.27108	2.40612	9.2958		2.8146	2.49787	4.10716		0.0411334	0.0749198	0.113143
	4.74018	6.85377	4.48465		2.33961	3.47632	3.95325		0.0824578	0.160866	0.109642
	3.05849	5.9574	9.75999		1.96565	3.3992	6.84315		0.0278516	0.101662	0.108893
	7.45157	6.06229	8.33007		3.05774	5.46545	6.82478		0.185092	0.0933184	0.0511576
	7.78045	9.51411	5.6662		2.18497	5.41658	3.42152		0.0708305	0.0964285	0.119762
	5.2764	7.14731	10.176		3.07034	4.10659	3.24079		0.127921	0.0711264	0.0912339
	6.27587	6.34481	7.34224		2.94216	3.16262	5.63159		0.086706	0.106392	0.145573
	4.47448	12.4196	7.19177		2.49062	4.20751	5.61081		0.0920619	0.114733	0.0611852
	8.30502	4.81488	4.8009		3.10932	3.16472	3.65798		0.0551867	0.10479	0.107801
	5.91546	9.54226	6.84479		2.55359	3.90354	5.07552		0.0740474	0.0883785	0.201097
	9.69069	3.29485	5.6483		4.25898	1.48965	2.60016		0.128341	0.0446798	0.112386
	6.15888		8.77661		2.67603		5.63224		0.0744948		0.223777
	2.70256		6.3533		1.99528		4.60079		0.0181504		0.0908472
	2.64624		10.0835		2.95946		4.88273		0.0427005		0.172127
	5.71196		7.75118		3.25108		1.82666		0.0932304		0.173299
	4.49539		6.31636		2.84642		3.13476		0.0848554		0.155358
	7.56783		8.63162		4.89207		6.01107		0.0999597		0.133274
	4.08213		4.72269		2.76373		4.10214		0.0932246		0.15076
	5.19396		6.92752		3.654		3.56229		0.104405		0.0291347
	5.77233		3.89181		2.35665		5.85371		0.0988655		0.175139
	5.15279		8.6997		2.36504		2.61162		0.0910656		0.134103
	2.70954		3.39363		3.41414		2.16434		0.0764088		0.0892535
	8.40918		5.53809		3.29952		5.17059		0.109086		0.0796176
	4.10595		6.04467		2.84554		1.62336		0.124962		0.127176
	7.55585		7.44815		4.69922		2.24147		0.0680484		0.0152729
	4.36027		11.282		2.90724		7.95354		0.0579516		0.240351
	3.23652		8.11698		1.8435		2.57856		0.0914901		0.0544433
	5.97529		10.1717		5.73215		5.43229		0.113034		0.106904
	5.54395		9.84533		2.88075		3.13674		0.101206		0.088638
	2.48689		3.45225		3.78133		2.49982		0.0604228		0.0293226
	3.73646		6.26046		2.62237		3.01416		0.0938461		0.238848
	6.81123		8.29916		3.33808		5.34996		0.174095		0.150831
	8.16152		8.82539		3.6774		2.8602		0.111419		0.137064
	6.76734		4.54791		3.22291		6.0324		0.0906223		0.160277
	3.02238		6.21793		5.11911		4.30073		0.115442		0.11324
	6.77825		8.48352		2.89361		3.93989		0.0859857		0.143778
	2.75667		3.9748		1.89108		4.44018		0.0143476		0.0374307
	1.9732		8.20297		0.748896		4.04337		0.0151732		0.0213603
	5.56106		5.93871		3.78527		3.56775		0.179585		0.0735742
	10.105		5.8427		3.98983		4.5708		0.087632		0.0864667
	4.11823		7.74893		4.28702		3.70087		0.0707231		0.0873662
	7.02592		7.25944		2.5441		2.6302		0.158028		0.150211
	8.83018		4.84744		2.7597		4.72059		0.0681023		0.0258971
	7.13018		8.3695		2.62971		6.39226		0.0652848		0.0969198
	6.69984		4.03109		3.31763		2.14263		0.0543229		0.0945594
	8.85366		9.37399		3.497		5.85641		0.109272		0.167222
	7.42138		7.3368		2.86855		1.92633		0.0730638		0.084283
	7.15187		8.70483		2.74018		3.09777		0.0462541		0.197617
			4.83655				3.13641				0.0183346
			4.69082				3.54172				0.0933349
			7.80624				4.31754				0.0656413
			6.64935				1.99019				0.0870969
			4.92277				3.75601				0.107539
			5.62151				3.45188				0.10832
			7.84231				4.46596				0.148592
			6.51049				4.28941				0.124862
			12.4571				5.08175				0.107497
			10.85				4.9499				0.0874821
			7.05945				3.72941				0.129987
			7.88317				3.20359				0.0663614
			5.18993				3.66961				0.0723875
			5.8191				4.61498				0.114813
			8.64379				3.09136				0.101599
			6.49799				3.38387				0.0722292
			15.2997				3.80571				0.054501
			9.35913				4.74549				0.12035
			8.13217				2.8332				0.120848
			13.3855				4.43042				0.13877
			5.68621				2.62224				0.100409
			7.62618				2.66744				0.21564
			9.25904				5.80207				0.0913996
			9.55956				4.90116				0.0864842
			8.35625				2.95465				0.131231
			10.1607				5.31636				0.102605
			6.12637				3.17948				0.153891
			12.7105				6.53477				0.00581105
			4.8352				4.24493				0.0563841
			8.06973				3.05496				0.0492925
			5.1475				2.15248				0.0810192
			11.537				5.00284				0.151826
			8.92395				6.33287				0.0778701
			16.2946				5.20906				0.280739
			5.16431				2.25654				0.0508692
average	6.03303	7.01778	7.70368	average	3.0752	3.37749	3.81217	average	0.0925336	0.104322	0.114808
SD	2.11151	2.69857	2.7675	SD	0.821935	1.03737	1.3331	SD	0.0373334	0.044464	0.0496387
p-value vs gII		0.00666074	3.23953e-07	p-value vs gII		0.0306339	7.20006e-07	p-value vs gII		0.0557437	0.000114445
p-value vs gIII			0.0848437	p-value vs gIII			0.0162181	p-value vs gIII			0.1315

## Sheet: Fig S1C
	LN229
	Brequinar (ng/g protein)
	DMSO	Breq.
	0	69426
	0	105585
	0	89233
	0	92227
average	0	89117.8
SD	0	14928.9
p-value		2.09158e-05
