# Supplementary material for: Inhibition of the de novo pyrimidine biosynthesis pathway limits ribosomal RNA transcription causing nucleolar stress in glioblastoma cells
Source: PLoS Genet. 2020 Nov 17;16(11):e1009117. doi: 10.1371/journal.pgen.1009117 (PMC7707548; doi:10.1371/journal.pgen.1009117)
Supplement: S7 Data — Tables including numerical values of the experiments represented in S2 Fig. (XLSX) [file pgen.1009117.s015.xlsx]

## Sheet: Fig S2A
		Relative proliferaiton
	ML390	ARPE	LN229	SF188
	0 µM	1	1	1
	0.02 µM	0.908163	0.995025	0.980834
	0.2 µM	1.07872	0.891791	1.02706
	2 µM	0.784257	0.228856	0.461105

## Sheet: Fig S2B
	Relative proliferaiton				Relative proliferaiton				Relative proliferaiton				Relative proliferaiton
	ARPE				LN229				GBM9				SF188
ML390	DMSO	2 μM		ML390	DMSO	2 µM		ML390	DMSO	2 µM		ML390	DMSO	0.4 µM	2 µM	4 µM
	1	0.784			1	0.229			1	0.8			1	1.07778	0.461105	0.177193
	1	0.585			1	0.177			1	0.78			1	0.86485	0.493036	0.15389
average	1	0.6845			1	0.169			1	0.69			1	1.03591		0.134547
SD	0	0.140714			1	0.158		average	1	0.756667		average	1	0.992847	0.477071	0.15521
p-value vs DMSO 0 μM		0.0867178			1	0.138		SD	0	0.0585947		SD	0	0.112808	0.0225789	0.0213535
				average	1	0.1742		p-value vs DMSO 0 μM		0.00197946		p-value vs DMSO		0.917833	2.59409e-05	2.71751e-07
				SD	0	0.0339514
				p-value vs DMSO 0 μM		1.44871e-11

## Sheet: Fig S2C
	Relative proliferaiton				Relative proliferaiton						Relative proliferaiton
	LN229				GBM9						SF188
Uridine	0 μM	100 μM		Uridine	0 μM	10 μM	25 μM	100 μM		Uridine	0 μM	10 μM	25 μM	100 μM
	1	0.702233			1	1.0711	0.925581	0.574673			1	0.904888	0.992561	0.38225
	1	0.754856			1	0.888889	0.840156	0.497153			1	0.982738	1.08571	0.393043
	1	0.927802			1	0.966625	0.921914				1	1.08853	1.01165
	1	1.12104			1	0.831146	0.859189				1	0.856053	0.856053
				average	1	0.939439	0.88671	0.535913		average	1	0.958051	0.986494	0.387647
				SD	0	0.103852	0.0434935	0.0548155		SD	0	0.101428	0.0957933	0.00763245
				p-value vs DMSO		0.28775	0.00199634	4.03492e-05		p-value vs DMSO		0.439799	0.787433	5.09e-09

## Sheet: Fig S2D
	Relative proliferaiton						Relative proliferaiton						Relative proliferaiton
	ARPE						LN229						GBM9
	DMSO	DMSO + U	Breq.	Breq. + U			DMSO	DMSO + U	Breq.	Breq. + U			DMSO	DMSO + U	Breq.	Breq. + U
	1	1.23	1.2	1.18			1	1.11	0.48	1.21			1	1.18	0.19	0.7
	1	1.26	1.35	1.48			1	1.07	0.47	1.06			1	0.82	0.1	0.42
	1	1.01	1.13	1.25			1	1.03	0.44	1.2			1	0.87	0.12	0.57
average	1	1.16667	1.22667	1.30333		average	1	1.07	0.463333	1.15667		average	1	0.956667	0.136667	0.563333
SD	0	0.136504	0.112398	0.15695		SD	0	0.04	0.0208167	0.083865		SD	0	0.195021	0.0472582	0.140119
p-value vs DMSO		0.10194	0.0250563	0.0286356		p-value vs DMSO		0.0387391	1.50412e-06	0.0318058		p-value vs DMSO		0.71993	5.94587e-06	0.0057007

## Sheet: Fig S2E
	Relative proliferaiton						Relative proliferaiton
	LN229						GBM9
TMZ (µM)	-	10	50	100		TMZ (µM)	-	10	50	100
	1	0.353454	0.264645	0.288526			1	0.836301	0.284507	0.211882
	1	0.634366	0.381807	0.357279			1	0.854408	0.0980872	0.0806799
	1	0.789976	0.615324	0.622924			1	0.63485	0.338063	0.261725
	1	0.544227	0.383216	0.39708			1	0.837051	0.583333	0.534369
average	1	0.580506	0.411248	0.416452			1	0.76087	0.265947	0.267479
SD	0	0.182252	0.14696	0.144767		average	1	0.771795	0.321358	0.286063
p-value vs DMSO		0.00367867	0.000201723	0.00019494		SD	0	0.0999275	0.20152	0.186883
						p-value vs DMSO		0.00382089	0.00052161	0.000262371

## Sheet: Fig S2F
	LN229 p53 Image J WB quantification						LN229 ɣ-H2AX Image J WB quantification						LN229 ɣ-H2AX-Ub Image J WB quantification
	DMSO	TMZ	Breq.	TMZ + Breq.	TMZ + Breq. + U		DMSO	TMZ	Breq.	TMZ + Breq.	TMZ + Breq. + U		DMSO	TMZ	Breq.	TMZ + Breq.	TMZ + Breq. + U
	1	1.41011	2.5771	2.8468	1.00723		1	1.16921	0.130461	1.05399	1.98446		1	3.97879	1.61301	8.56021	5.50145
							1	1.89569	0.559678	1.88808	0.313748		1	2.72665	2.47981	8.07226	2.40672
						average	1	1.53245	0.34507	1.47104	1.1491	average	1	3.35272	2.04641	8.31624	3.95408
						SD	0	0.513694	0.303502	0.589788	1.18137	SD	0	0.8854	0.612919	0.345028	2.1883
						p-value vs DMSO 0 μM		0.280333	0.0926884	0.375945	0.874781	p-value vs DMSO 0 μM		0.0640809	0.137124	0.00111015	0.196455

## Sheet: Fig S2G
	GBM9 p53 Image J WB quantification						GBM9 ɣ-H2AX Image J WB quantification						GBM9 ɣ-H2AX-Ub Image J WB quantification
	DMSO	TMZ	Breq.	TMZ + Breq.	TMZ + Breq. + U		DMSO	TMZ	Breq.	TMZ + Breq.	TMZ + Breq. + U		DMSO	TMZ	Breq.	TMZ + Breq.	TMZ + Breq. + U
	1	0.7225	2.04524	0.722926	0.935907		1	6.56788	3.40908	8.80783	10.9786		1	2.6375	0.933458	6.37043	9.54409
	1	0.981587	1.58555	1.50907	1.37721		1	4.31229	1.01369	5.8363	5.56295		1	3.58329	3.26856	6.13036	3.17736
average	1	0.852043	1.8154	1.116	1.15656	average	1	5.44008	2.21138	7.32206	8.27078	average	1	3.1104	2.10101	6.25039	6.36073
SD	0	0.183202	0.325052	0.55589	0.31205	SD	0	1.59495	1.69379	2.10119	3.82944	SD	0	0.668774	1.65116	0.169758	4.50196
p-value vs DMSO 0 μM		0.371699	0.0710893	0.795727	0.551561	p-value vs DMSO 0 μM		0.0588775	0.418275	0.0510395	0.115218	p-value vs DMSO 0 μM		0.0467204	0.445219	0.000522283	0.234221

## Sheet: Fig S2H
	Relative proliferation
	SF188
	TMZ sensitive								TMZ resistant
	DMSO	TMZ-100	Breq. 0.5	TMZ + Breq. 0.5	DMSO	TMZ-100	Breq. 0.5	TMZ + Breq. 0.5	DMSO	TMZ-100	Breq. 0.5	TMZ + Breq. 0.5	DMSO	TMZ-100	Breq. 0.5	TMZ + Breq. 0.5
	1	0.319	0.241	0.15	0.846651	0.407756	0.844301	0.354877	0.66745	0.384254	0.152761	0.146298	0.658637	0.484724	0.727967	0.442421
	1	0.465	0.326	0.234	0.894571	0.441288	0.744318	0.486111	0.491162	0.392045	0.270833	0.242424	0.464015	0.431818	0.522727	0.448232
	1	0.221	0.203	0.114	0.82371	0.199796	0.50792	0.209504	0.552376	0.44047	0.148697	0.151252	0.684211	0.421564	0.411344	0.345427
	1	0.339	0.274	0.157					0.705556	0.409259	0.167284	0.167284
	1	0.485	0.274	0.218					0.523179	0.416556	0.272848	0.254967
	1	0.231	0.218	0.107					0.614946	0.423456	0.174364	0.146341
	1	0.194	0.114	0.066					0.343677	0.292447	0.102459	0.102459
	1	0.225	0.128	0.08					0.327446	0.269543	0.0955414	0.0871453
average	1	0.309875	0.22225	0.14075	0.854977	0.349613	0.698846	0.350164	0.528224	0.378504	0.173099	0.162271	0.602288	0.446035	0.554013	0.412027
SD	0	0.11365	0.0731549	0.0611152	0.0361568	0.130824	0.172739	0.138364	0.13872	0.0629616	0.0671368	0.0596344	0.120428	0.0338954	0.160613	0.0577503
p-value vs DMSO		8.37964e-11	4.0388e-14	8.42734e-16		0.00297568	0.200211	0.00362334		0.0147556	1.36167e-05	7.87066e-06		0.0965382	0.698413	0.0691407

## Sheet: Fig S2I
	SF188 TMZ-sensitive ɣ-H2AX Image J WB quantification exp.1						SF188 TMZ-sensitive ɣ-H2AX Image J WB quantification exp.2						SF188 TMZ-resistant ɣ-H2AX Image J WB quantification exp.1						SF188 TMZ-resistant ɣ-H2AX Image J WB quantification exp.2
	DMSO	TMZ	Breq.	TMZ + Breq.	TMZ + Breq. + U		DMSO	TMZ	Breq.	TMZ + Breq.	TMZ + Breq. + U		DMSO	TMZ	Breq.	TMZ + Breq.	TMZ + Breq. + U		DMSO	TMZ	Breq.	TMZ + Breq.	TMZ + Breq. + U
	1	5.90537	1.8562	19.4477	6.8849		1	2.26822	0.339391	3.95599	1.98381		1	4.19385	1.40917	4.74356	1.41036		1	0.702363	0.59581	0.503491	0.573405

## Sheet: Fig S2J
	SF188 TMZ-sensitive p53 Image J WB quantification						SF188 TMZ-resistant p53 Image J WB quantification
	DMSO	TMZ	Breq.	TMZ + Breq.	TMZ + Breq. + U		DMSO	TMZ	Breq.	TMZ + Breq.	TMZ + Breq. + U
	1	0.513625	2.55031	1.80924	0.583891		1	2.04215	5.73902	5.19804	2.92193
	1	1.56948	2.26725	1.66411	1.10428		1	1.49201	4.66245	4.01205	2.75509
average	1	1.04155	2.40878	1.73667	0.844086	average	1	1.76708	5.20074	4.60505	2.83851
SD	0	0.746602	0.200152	0.102623	0.367972	SD	0	0.389013	0.761248	0.838619	0.117974
p-value vs DMSO 0 μM		0.944431	0.00994233	0.00956415	0.609864	p-value vs DMSO 0 μM		0.108133	0.0160263	0.0260061	0.00205243
	SF188 TMZ-sensitive MGMT Image J WB quantification						SF188 TMZ-resistant MGMT Image J WB quantification
	DMSO	TMZ	Breq.	TMZ + Breq.	TMZ + Breq. + U		DMSO	TMZ	Breq.	TMZ + Breq.	TMZ + Breq. + U
	1	0.270559	0.848255	0.182279	0.476563		1	0.530707	1.1346	0.599097	0.671084
	1	0.638345	0.51387	0.128753	0.254792		1	0.478768	0.741447	0.226162	0.515206
	1	0.99699	0.892287	0.123499	0.0989515		1	1.32808	2.25324	0.58739	0.389065
average	1	0.635298	0.751471	0.144843	0.276769	average	1	0.779185	1.37643	0.470883	0.525118
SD	0	0.363225	0.206942	0.0325263	0.189763	SD	0	0.476065	0.784371	0.212015	0.14127
p-value vs DMSO 0 μM		0.157005	0.106008	1.39082e-06	0.00272874	p-value vs DMSO 0 μM		0.466779	0.452585	0.0124219	0.0043336
