# Supplementary material for: Inhibition of the de novo pyrimidine biosynthesis pathway limits ribosomal RNA transcription causing nucleolar stress in glioblastoma cells
Source: PLoS Genet. 2020 Nov 17;16(11):e1009117. doi: 10.1371/journal.pgen.1009117 (PMC7707548; doi:10.1371/journal.pgen.1009117)
Supplement: S8 Data — Tables including values of the experiments represented in S3 Fig. (XLSX) [file pgen.1009117.s016.xlsx]

## Sheet: Fig S3A
	Relative proliferation
	GBM9
	siCtrl.	siDHODH-1	siDHODH-2	siCtrl. + U	siDHODH-1 + U	siDHODH-2 + U
	1	0.26	0.43	1.02	0.35	0.37
	1	0.3	0.36	1.44	0.34	0.47
	1	0.17	0.21	0.99	0.18	0.19
average	1	0.243333	0.333333	1.15	0.29	0.343333
SD	0	0.0665833	0.112398	0.251595	0.0953939	0.141892
p-value vs DMSO 0 μM		3.9293e-05	0.000506248	0.360114	0.000208802	0.00131399

## Sheet: Fig S3B
	Relative proliferation
	LN229
	siCtrl.	siDHODH-1	siDHODH-2	siCtrl. + U	siDHODH-1 + U	siDHODH-2 + U
	1	0.5	0.5	1.33	0.51	0.39
	1	0.45	0.4	0.88	0.46	0.35
	1	0.43	0.44	1.14	0.38	0.27
average	1	0.46	0.446667	1.11667	0.45	0.336667
SD	0	0.0360555	0.0503322	0.225906	0.0655744	0.061101
p-value vs DMSO 0 μM		1.31199e-05	4.48129e-05	0.421614	0.000130557	4.7101e-05

## Sheet: Fig S3C
	DHODH					pre-rRNA					Actin
	LN229 (Relative RNA levels)					LN229 (Relative RNA levels)					LN229 (Relative RNA levels)
	siCtrl.	siDHODH-1	siDHODH-2			siCtrl.	siDHODH-1	siDHODH-2			siCtrl.	siDHODH-1	siDHODH-2
	1	0.183043	0.339976			1	0.787	0.875			1	0.408	0.365
	1	0.161474	0.40192			1	0.872	0.925			1	0.391	0.381
	1	0.115261				1	0.805	1.421			1	0.688	1.002
	1	0.141549				1	0.821	1.607			1	0.678	0.979
	1	0.107737				1	1.769	1.442			1	0.679	0.958
	1	0.089215				1	1.294	1.337			1	0.782	1.041
	1	0.177052				1	0.399				1	2.437
	1	0.199822				1	0.425				1	2.238
						1	0.889				1	0.88
						1	1.025				1	0.804
						1	0.189				1	1.823
						1	0.168				1	1.906
average	1	0.146894	0.370948		average	1	0.786917	1.26783		average	1	1.14283	0.787667
SD	0	0.039856	0.0438013		SD	0	0.459197	0.298484		SD	0	0.737115	0.322417
p-value vs DMSO 0 μM		2.42327e-18	2.28061e-11		p-value vs DMSO 0 μM		0.122211	0.00545806		p-value vs DMSO 0 μM		0.509048	0.0315486

## Sheet: Fig S3E
	Brequinar (ng/g protein)								UMP (µg/g protein)
	DMSO	0.01 μM	0.1 μM						siCtrl.	siDHODH-1	siDHODH-2	DMSO	0.01 μM	0.1 μM
	0	5271	15418						1575	1990	1697	1311	986	203
	0	7831	17437						1344	1718	1864	1457	1420	191
	0	6466	20136						1930	1843	2046	1463	1193	206
average	0	6522.67	17663.7					average	1616.33	1850.33	1869	1410.33	1199.67	200
SD	0	1280.94	2367.15					SD	295.178	136.148	174.554	86.0775	217.077	7.93725
p-value vs DMSO		0.000911992	0.000206706					p-value vs Ctrl.		0.280484	0.270961		0.193194	1.71512e-05
	UDP (µg/g protein)								UTP (µg/g protein)
	siCtrl.	siDHODH-1	siDHODH-2	DMSO	0.01 μM	0.1 μM			siCtrl.	siDHODH-1	siDHODH-2	DMSO	0.01 μM	0.1 μM
	3535	5304	3814	4100	3534	626			30695	31120	21097	33885	30214	3972
	2800	5222	3955	3062	3656	401			29338	26821	23240	41488	38408	4049
	5087	4776	4320	4054	3869	742			31086	29309	25160	45892	35478	3892
average	3807.33	5100.67	4029.67	3738.67	3686.33	589.667		average	30373	29083.3	23165.7	40421.7	34700	3971
SD	1167.57	284.143	261.133	586.462	169.547	173.379		SD	917.409	2158.37	2032.52	6074.11	4152.03	78.5048
p-value vs Ctrl.		0.135738	0.763668		0.889148	0.000873787		p-value vs Ctrl.		0.394796	0.00499848		0.249251	0.000483975
	Uridine (µg/g protein)
	siCtrl.	siDHODH-1	siDHODH-2	DMSO	0.01 μM	0.1 μM
	1.55	3.24	4.33	1.55	3.24	4.33
	1.18	2.94	3.51	1.18	2.94	3.51
	4.47	3.14	3.4	4.47	3.14	3.4
average	2.4	3.10667	3.74667	2.4	3.10667	3.74667
SD	1.80219	0.152753	0.508167	1.80219	0.152753	0.508167
p-value vs Ctrl.		0.535688	0.280864		0.535688	0.280864
