# Supplementary material for: Inhibition of the de novo pyrimidine biosynthesis pathway limits ribosomal RNA transcription causing nucleolar stress in glioblastoma cells
Source: PLoS Genet. 2020 Nov 17;16(11):e1009117. doi: 10.1371/journal.pgen.1009117 (PMC7707548; doi:10.1371/journal.pgen.1009117)
Supplement: S9 Data — Tables including values of the experiments represented in S4 Fig. (XLSX) [file pgen.1009117.s017.xlsx]

## Sheet: Fig S4B
	LN229						GBM9						SF188
	Relative proliferation						Relative proliferation						Relative proliferation
5-FU	DMSO	0.5 µM	5 µM	10 µM			DMSO	0.5 µM	5 µM	10 µM			DMSO	0.5 µM	5 µM	10 µM
	1	1.04983	0.811124	0.407879			1	0.956871	0.552632	0.260965			1	1.01017	0.149709	0.119186
	1	1.00123	0.779412	0.430147			1	0.966049	0.36214	0.210905			1	1.07276	0.173507	0.175373
	1	1.04325	0.982492	0.487127			1	0.907865	0.380899	0.213483			1	1.25209	0.16368	0.121864
average	1	1.03144	0.857676	0.441718		average	1	0.943595	0.43189	0.228451		average	1	1.11168	0.162299	0.138808
SD	0	0.026368	0.109251	0.040871		SD	0	0.0312816	0.104985	0.0281872		SD	0	0.125565	0.011959	0.0316949
p-value vs DMSO 0 μM		0.107851	0.0870274	1.89234e-05		p-value vs DMSO 0 μM		0.0354202	0.000721819	1.18407e-06		p-value vs DMSO 0 μM		0.198296	2.76783e-08	1.21944e-06

## Sheet: Fig S4C
	LN229 (Relative RNA levels)
	DMSO	5-FU	5-FU + Uridine
	1	0.92	0.9
	1	0.81	0.75
	1	0.7	0.82
	1	0.92	1.06
	1	0.74	1.3
	1	1.02	1.1
average	1	0.851667	0.988333
SD	0	0.122379	0.203805
p-value vs DMSO		0.0140704	0.891271
p-value vs 5-FU			0.189395

## Sheet: Fig S4D
	SF188 (Relative RNA levels)
	DMSO	5-FU	5-FU + Uridine
	1	1.171	1.176
	1	1.25	1.175
average	1	1.2105	1.1755
SD	0	0.0558614	0.000707107
p-value vs DMSO		0.0334549	8.11672e-06
p-value vs 5-FU			0.469087

## Sheet: Fig S4E
	SF188
	Relative proliferation
	DMSO	5-FU	5-FU + U
	1	0.23	0.24
	1	0.25	0.23
average	1	0.24	0.235
SD	0	0.0141421	0.00707107
p-value vs DMSO		0.000173085	4.27159e-05
p-value vs 5-FU			0.698489
