# Supplementary material for: Inhibition of the de novo pyrimidine biosynthesis pathway limits ribosomal RNA transcription causing nucleolar stress in glioblastoma cells
Source: PLoS Genet. 2020 Nov 17;16(11):e1009117. doi: 10.1371/journal.pgen.1009117 (PMC7707548; doi:10.1371/journal.pgen.1009117)
Supplement: S10 Data — Tables including values of the experiments represented in S4 Fig. (XLSX) [file pgen.1009117.s018.xlsx]

## Sheet: Fig S5A
	Tumor weight (g)
	Control	Brequinar
	1.34	0.73
	0.75	0.44
	0.57	0.3
	0.34	0.34
	0.35	0.28
average	0.67	0.418
SD	0.411278	0.184986
p-value		0.246793

## Sheet: Fig S5D
	Relative Actin (normalization to same amount of RNA loaded)
	Control	Brequinar
	1.93e-06	1.54e-06
	2.52e-06	1.91e-06
	2.75e-06	3.43e-06
	3.43e-06	2.38e-06
	3.24e-06	1.56e-06
	2.66e-06	6.3e-07
	2.14e-06	5.3e-07
average	2.66714e-06	1.71143e-06
SD	5.41594e-07	1.00478e-06
p-value		0.0468375

## Sheet: Fig S5E
	Control mice			Control mice			Control mice			Control mice
	Relative pre-rRNA (normalized to Actin)			Relative 28S rRNA (normalized to Actin)			Relative 18S rRNA (normalized to Actin)			Relative Actin (normalization to same amount of RNA loaded)
	Tumor weight (mg)	Control		Tumor weight (mg)	Control		Tumor weight (mg)	Control		Tumor weight (mg)	Control
	3390	2.9e-07		3390	0.00100122		3390	0.00014736		3390	1.93e-06
	1690	7e-08		1690	0.00108168		1690	0.00018666		1690	2.52e-06
	1620	9e-08		1620	0.00117537		1620	0.00026674		1620	2.75e-06
	710	7e-08		710	0.00119415		710	0.00020334		710	3.43e-06
	620	7e-08		620	0.00166339		620	0.00031085		620	3.24e-06
	490	3e-08		490	0.00104569		490	0.00027396		490	2.66e-06
	190	3e-08		190	0.00117757		190	0.00018039		190	2.14e-06
	Brequinar mice			Brequinar mice			Brequinar mice			Brequinar mice
	Relative pre-rRNA (normalized to Actin)			Relative 28S rRNA (normalized to Actin)			Relative 18S rRNA (normalized to Actin)			Relative Actin (normalization to same amount of RNA loaded)
	Tumor weight (mg)	Control		Tumor weight (mg)	Control		Tumor weight (mg)	Control		Tumor weight (mg)	Control
	1480	5e-08		1480	0.00074448		1480	0.00074448		1480	7.264e-05
	610	2e-08		610	0.00052751		610	0.00052751		610	6.997e-05
	540	6e-08		540	0.00101557		540	0.00101557		540	0.00013896
	440	4e-08		440	0.00086383		440	0.00086383		440	0.00011429
	350	2e-08		350	0.00039968		350	0.00039968		350	5.299e-05
	320	2e-08		320	4.323e-05		320	4.323e-05		320	4.08e-06
	270	3e-08		270	3.96e-06		270	3.96e-06		270	6.2e-07

## Sheet: Fig S5F
		Relative Actin (normalization to same amount of RNA loaded)
		Control	Brequinar
		1.89039e-06	4.82209e-07
		1.82056e-06	1.11442e-06
		1.539e-06	1.13215e-06
		1.18236e-06	8.07664e-07
		1.02279e-06	7.64391e-07
		4.50151e-07	1.61703e-06
		6.57793e-07	1.76474e-06
	average	1.22329e-06	1.09751e-06
	SD	5.56901e-07	4.63709e-07
	p-value		0.654296
