# Supplementary material for: Inhibition of the de novo pyrimidine biosynthesis pathway limits ribosomal RNA transcription causing nucleolar stress in glioblastoma cells
Source: PLoS Genet. 2020 Nov 17;16(11):e1009117. doi: 10.1371/journal.pgen.1009117 (PMC7707548; doi:10.1371/journal.pgen.1009117)
Supplement: S11 Data — Tables including values of the experiments represented in S6 Fig. (XLSX) [file pgen.1009117.s019.xlsx]

## Sheet: Fig S6G
		GBM9
		rRNA IF quantification
		IntDen (Fiji)
		DMSO	Breq.
		7.50524e+06	2.96239e+06
		8.91861e+06	3.53959e+06
		4.27628e+06	2.42408e+06
		5.28966e+06	3.00531e+06
		3.69377e+06	2.88608e+06
		2.98439e+06	3.33054e+06
		4.7145e+06	3.47253e+06
		3.07182e+06	2.41737e+06
		4.07147e+06	2.12231e+06
		5.87547e+06	3.41431e+06
		3.77903e+06	3.05377e+06
		2.76927e+06	3.92677e+06
		3.99964e+06	3.49196e+06
		3.86181e+06	3.43934e+06
		5.97269e+06	3.58879e+06
		5.74041e+06	3.83324e+06
		7.24446e+06	4.3422e+06
		2.46418e+06	3.19982e+06
		5.20932e+06	2.41994e+06
		5.78466e+06	2.23029e+06
		2.34613e+06	2.50221e+06
		6.34379e+06	3.425e+06
		3.83219e+06	4.04109e+06
		4.55711e+06	3.07793e+06
		4.77331e+06	3.15684e+06
		3.10803e+06	1.89191e+06
		3.41631e+06	1.14179e+06
		4.29714e+06	1.83821e+06
		2.71565e+06	2.62611e+06
		4.43575e+06	1.94894e+06
		4.69722e+06	2.32421e+06
		4.29262e+06	5.15102e+06
		5.61402e+06	4.54357e+06
		2.92429e+06	3.60391e+06
		4002804	4.9848e+06
		7.78951e+06	4.80543e+06
		7.23544e+06	4.06122e+06
		5.23899e+06	3.4879e+06
		4.60217e+06	3.39831e+06
		4.71484e+06	3.55513e+06
		4.42103e+06	2.1924e+06
		4.54604e+06	5.52133e+06
		2.59698e+06	4.64864e+06
		6.56098e+06	3.64188e+06
		4.40209e+06	1.89213e+06
		6.72598e+06	3.15992e+06
		8.03537e+06	2.67041e+06
		3.88754e+06	4.03644e+06
		3.55402e+06	3.41912e+06
		3.494e+06
		4.35943e+06
		4.01149e+06
		5.30298e+06
		7.71488e+06
		7.71488e+06
		7.71488e+06
		7.71488e+06
	average	4.92845e+06	3.26221e+06
	SD	1.66538e+06	940082
	p-value		1.14141e-08
